# Supplementary material for: Identifying immune signatures of sepsis to increase diagnostic accuracy in very preterm babies
Source: Nat Commun. 2024 Jan 9;15:388. doi: 10.1038/s41467-023-44387-5 (PMC10776581; doi:10.1038/s41467-023-44387-5)
Supplement: Supplementary file 4 — Source Data [file 41467_2023_44387_MOESM4_ESM.xlsx]

## Sheet: Fig. 1c
Anonymised baby ID	Postnatal age (days)	sample category
A1	7	No Sepsis Confirmed
A1	13	Stable
A1	16	Microbiology Confirmed Sepsis
A1	20	Microbiology Confirmed Sepsis
A1	22	Microbiology Confirmed Sepsis
A1	27	Stable
A1	34	Stable
A1	41	Stable
A1	48	Stable
A10	2	Microbiology Confirmed Sepsis
A10	6	Microbiology Confirmed Sepsis
A10	13	Stable
A10	20	No Sepsis Confirmed
A10	35	Stable
A10	41	Clinical Sepsis
A10	48	Stable
A10	55	Stable
A10	62	Stable
A10	69	No Sepsis Confirmed
A10	76	Stable
A11	4	Stable
A11	11	Stable
A11	18	Stable
A11	32	Microbiology Confirmed Sepsis
A11	41	Microbiology Confirmed Sepsis
A11	46	Stable
A11	53	Stable
A12	5	Clinical Sepsis
A12	12	Stable
A12	19	Clinical Sepsis
A12	26	Stable
A12	34	Stable
A12	40	Microbiology Confirmed Sepsis
A12	47	Microbiology Confirmed Sepsis
A12	54	Stable
A12	61	Stable
A15	6	Clinical Sepsis
A15	13	Stable
A15	20	No Sepsis Confirmed
A15	27	Stable
A15	29	No Sepsis Confirmed
A15	34	Stable
A15	41	No Sepsis Confirmed
A15	48	Stable
A15	54	No Sepsis Confirmed
A15	62	Stable
A15	70	Stable
A15	76	Clinical Sepsis
A16	8	Stable
A16	15	No Sepsis Confirmed
A16	21	Clinical Sepsis
A16	29	Stable
A16	37	Stable
A16	44	Stable
A16	50	Stable
A16	64	Stable
A16	71	Stable
A17	7	Clinical Sepsis
A17	12	Clinical Sepsis
A17	17	No Sepsis Confirmed
A17	25	Stable
A17	29	Clinical Sepsis
A17	32	Clinical Sepsis
A17	39	Stable
A17	46	Microbiology Confirmed Sepsis
A17	48	Microbiology Confirmed Sepsis
A17	67	Stable
A17	74	Stable
A18	5	Clinical Sepsis
A18	12	Stable
A18	19	No Sepsis Confirmed
A18	26	Clinical Sepsis
A18	34	Stable
A18	40	No Sepsis Confirmed
A18	47	Microbiology Confirmed Sepsis
A18	54	Microbiology Confirmed Sepsis
A18	61	Stable
A18	69	Stable
A19	8	Clinical Sepsis
A19	14	Clinical Sepsis
A19	21	Stable
A19	28	Stable
A19	35	Stable
A19	43	Stable
A19	50	Stable
A19	56	Stable
A2	3	Stable
A2	7	Microbiology Confirmed Sepsis
A2	22	Stable
A2	28	No Sepsis Confirmed
A2	34	Stable
A2	41	Stable
A2	49	No Sepsis Confirmed
A2	56	Stable
A2	65	Stable
A2	72	Stable
A2	79	Stable
A20	7	Clinical Sepsis
A20	14	Clinical Sepsis
A20	21	Clinical Sepsis
A3	4	Microbiology Confirmed Sepsis
A3	10	Microbiology Confirmed Sepsis
A3	15	Stable
A3	17	Clinical Sepsis
A3	22	Stable
A3	30	Stable
A3	36	Stable
A3	44	Stable
A3	51	Stable
A3	58	Stable
A4	2	No Sepsis Confirmed
A4	6	Stable
A4	8	Microbiology Confirmed Sepsis
A5	4	Stable
A5	10	Stable
A5	17	Stable
A5	25	Stable
A5	26	Stage II NEC
A5	31	Microbiology Confirmed Sepsis
A6	8	Microbiology Confirmed Sepsis
A6	22	Stable
A6	25	No Sepsis Confirmed
A6	28	Stable
A6	35	Stable
A7	2	No Sepsis Confirmed
A7	7	Stable
A7	14	Microbiology Confirmed Sepsis
A7	28	No Sepsis Confirmed
A7	36	No Sepsis Confirmed
A7	42	Stage II NEC
A7	49	Stable
A7	54	Microbiology Confirmed Sepsis
A7	63	Microbiology Confirmed Sepsis
A7	70	Stable
A7	73	Microbiology Confirmed Sepsis
A8	4	Microbiology Confirmed Sepsis
A9	2	Microbiology Confirmed Sepsis
A9	8	Microbiology Confirmed Sepsis
A9	14	Stable
A9	21	No Sepsis Confirmed
A9	28	Clinical Sepsis
A9	35	Stable
A9	38	No Sepsis Confirmed
A9	42	Stable
A9	49	Stable
A9	58	Stable
A9	65	Stable
A9	70	Stable
A9	77	Stable
A9	84	Stable
B6	6	Stable
B6	11	Clinical Sepsis
B6	17	Clinical Sepsis
B6	24	Stage II NEC
B6	30	Stage II NEC
B6	38	Stage III NEC
B6	45	Stage III NEC

## Sheet: Fig. 1d
Parameter	log2foldchange	minuslog10pAdj
All cells/Single Cells A/Single Cells B/Live cells/HLADR+ cells/CD56 neg /Non T cell/CD86+ cells/classical monocytes | Median (HLA-DR)	-1.14594	4.43983
Lymphocytes/Single Cells A/Single Cells B/live cells/T cells | Freq. of Parent	-0.683431	4.43983
CD8+ T /ml blood panel 3	-1.23917	3.62623
CD4+ T /ml blood panel 3	-0.958019	3.25067
mDC/ml blood Panel 2B	-0.806243	3.25067
All cells/Single Cells A/Single Cells B/Live cells/Non B cells/Non T cells/Dendritic Cells/mDC | Freq. of Parent	-1.67855	3.25067
All cells/Single Cells A/Single Cells B/Live cells/Non B cells/Non T cells/Dendritic Cells/pDC | Freq. of Parent	-2.13312	2.34949
All cells/Single Cells A/Single Cells B/Live cells/HLADR+ cells/CD56 neg /Non T cell/CD86+ cells/Dc | Median (HLA-DR)	-0.746289	2.26546
Lymphocytes/Single Cells A/Single Cells B/Live cells/Non T/NK cells./NK IFNg | Freq. of Parent	-0.625105	2.11811
All cells/Single Cells A/Single Cells B/Live cells/HLADR+ cells/CD56 neg /Non T cell/CD86+ cells/Int monocytes | Median (HLA-DR)	-1.06067	2.11811
B cells/ml blood Panel 2A	-0.727871	2.0006
gd T cells/ml blood panel 3	-0.82516	2.0006
All cells/Single Cells A/Single Cells B/Live cells/Non B cells/T cells/CD86+ | Freq. of Parent	0.408678	2.0006
All cells/Single Cells A/Single Cells B/Live cells/HLADR+ cells/CD56 neg /Non T cell/CD86+ cells/Dc | Freq. of Parent	-0.649027	2.0006
Lymphocytes/Single Cells A/Single Cells B/live cells/Non T cells/NK cells | Freq. of Parent	-0.744506	1.72026
All cells/Single Cells A/Single Cells B/Live cells/B cells | Freq. of Parent of 2A	-0.609185	1.65201
Lymphocytes/Single Cells A/Single Cells B/live cells/T cells/non gd T cells/non CD3+CD56+/Q1: CD8- , CD4+/T cell CD161+ gate | Freq. of Parent	0.764528	1.58452
Lymphocytes/Single Cells A/Single Cells B/Live cells/Non CD4/CD8/CD8 IL-17A | Freq. of Parent	1.74559	1.44816
Lymphocytes/Single Cells A/Single Cells B/Live cells/Non CD4/Non CD4 pan gd/gd IL-13. | Freq. of Parent	0.57678	1.43707
Lymphocytes/Single Cells A/Single Cells B/live cells/T cells/non gd T cells/non CD3+CD56+/Q3: CD8+ , CD4- | Freq. of Parent	-0.294678	1.43707
pDC/ml blood Panel 2B	-0.73532	1.42955
All cells/Single Cells A/Single Cells B/Live cells/HLADR+ cells/CD56 neg /Non T cell/CD86+ cells/Patrolling monocytes | Freq. of Parent	-0.787721	1.42655
CD3+CD56+/ml blood panel 3	-0.609259	1.42655
Lymphocytes/Single Cells A/Single Cells B/Live cells/Non T/NK cells./NK TNFa | Freq. of Parent	-0.570669	1.34703
NK cells/ml blood panel 3	-0.519668	1.2167
Lymphocytes/Single Cells A/Single Cells B/Live cells/CD3ALL/VD1-VD2-/Q1: CD8a- , CD4+/CD95+ | Freq. of Parent	0.383808	1.20578
Lymphocytes/Single Cells A/Single Cells B/Live cells/CD3ALL/VD1-VD2-/CD95+ | Freq. of Parent	0.511865	1.20578
Lymphocytes/Single Cells A/Single Cells B/Live cells/CD3ALL/VD1 | Freq. of Parent	2.15806	1.11656
Lymphocytes/Single Cells A/Single Cells B/live cells/Non T cells/NK cells/CD161 NK | Freq. of Parent	-0.210653	1.10811
Lymphocytes/Single Cells A/Single Cells B/Live cells/T cells/CD4+/RTE | Freq. of Parent	-0.210451	1.05389
Lymphocytes/Single Cells A/Single Cells B/live cells/T cells/gd T cells/T cell NKG2D+ gate | Freq. of Parent	-0.301574	1.04465
All cells/Single Cells A/Single Cells B/Live cells/HLADR+ cells/CD56 neg /Non T cell/CD86+ cells/Int monocytes | Freq. of Parent	0.578155	1.03593
Lymphocytes/Single Cells A/Single Cells B/live cells/CD3 all/Ki67+ | Freq. of Parent	0.456978	0.893594
Lymphocytes/Single Cells A/Single Cells B/Live cells/Non CD4/CD8/CD8 IL-13 | Freq. of Parent	1.61579	0.890898
monocytes/ml blood Panel 2B	1.62178	0.871099
Lymphocytes/Single Cells A/Single Cells B/live cells/T cells/non gd T cells/non CD3+CD56+/Q1: CD8- , CD4+ | Freq. of Parent	0.0219997	0.753997
Lymphocytes/Single Cells A/Single Cells B/live cells/Non T cells/NK cells/CD38+ NK | Freq. of Parent	-0.0903379	0.753498
All cells/Single Cells A/Single Cells B/Live cells/HLADR+ cells/CD56 neg /Non T cell/CD86+ cells/Patrolling monocytes | Median (HLA-DR)	-0.965257	0.720978
Lymphocytes/Single Cells A/Single Cells B/Live cells/Non T/NK cells./NK IL-13 | Freq. of Parent	1.00263	0.672325
Lymphocytes/Single Cells A/Single Cells B/live cells/Non T cells/NK cells/CD69+ NK | Freq. of Parent	0.381278	0.672325
Lymphocytes/Single Cells A/Single Cells B/live cells/T cells/gd T cells | Freq. of Parent	0.64625	0.65168
Lymphocytes/Single Cells A/Single Cells B/live cells/CD3 all/VD1/Ki67+ | Freq. of Parent	0.457753	0.566388
Lymphocytes/Single Cells A/Single Cells B/Live cells/CD3ALL/VD1-VD2-/Q1: CD8a- , CD4+/CD25+ | Freq. of Parent	0.270346	0.555165
Lymphocytes/Single Cells A/Single Cells B/Live cells/Non CD4/Non CD4 pan gd/gd TNFa. | Freq. of Parent	-0.351838	0.553034
Lymphocytes/Single Cells A/Single Cells B/live cells/T cells/non gd T cells/non CD3+CD56+/Q3: CD8+ , CD4-/T cell CD161+ gate | Freq. of Parent	0.307394	0.553034
Lymphocytes/Single Cells A/Single Cells B/Live cells/CD3ALL/VD1-VD2-/Q3: CD8a+ , CD4-/T reg | Freq. of Parent	-0.934983	0.553034
Lymphocytes/Single Cells A/Single Cells B/live cells/T cells/non gd T cells/CD3+CD56+/T cell CD161+ gate | Freq. of Parent	-0.629302	0.553034
All cells/Single Cells A/Single Cells B/Live cells/B cells/CD19+ CD86+ | Freq. of Parent	0.536243	0.552072
Lymphocytes/Single Cells A/Single Cells B/Live cells/CD4/CD4 IL-8 | Freq. of Parent	-0.246879	0.543703
All cells/Single Cells A/Single Cells B/Live cells/T cells/HLADR+ T cells | Freq. of Parent	0.0252029	0.471327
Lymphocytes/Single Cells A/Single Cells B/Live cells/Non T/NK cells./NK IL-17A | Freq. of Parent	0.163712	0.456831
Lymphocytes/Single Cells A/Single Cells B/live cells/Non T cells/NK cells/NKG2D NK | Freq. of Parent	-0.191131	0.44286
Lymphocytes/Single Cells A/Single Cells B/live cells/T cells/gd T cells/T cell CD38+ gate | Freq. of Parent	-0.0622427	0.441117
Lymphocytes/Single Cells A/Single Cells B/Live cells/T cells/CD8+/CD8 IL-4+ | Freq. of Parent	-0.373142	0.441117
Lymphocytes/Single Cells A/Single Cells B/Live cells/CD3ALL/VD1-VD2-/Q3: CD8a+ , CD4-/CD95+ | Freq. of Parent	0.4827	0.441117
Lymphocytes/Single Cells A/Single Cells B/Live cells/CD4/CD4 TNFa | Freq. of Parent	-0.279879	0.430639
Lymphocytes/Single Cells A/Single Cells B/live cells/T cells/non gd T cells/CD3+CD56+/T cell CD38+ gate | Freq. of Parent	0.0393263	0.430639
Lymphocytes/Single Cells A/Single Cells B/Live cells/T cells/CD4+/CD4 IL-4+ | Freq. of Parent	0.120969	0.426779
Lymphocytes/Single Cells A/Single Cells B/Live cells/T cells/CD8+/CD35 | Freq. of Parent	-0.180303	0.422575
Lymphocytes/Single Cells A/Single Cells B/Live cells/Non CD4/CD8/CD8 IL-8 | Freq. of Parent	-0.25597	0.422575
Lymphocytes/Single Cells A/Single Cells B/Live cells/CD3ALL/VD2 | Freq. of Parent	0.491346	0.410785
Lymphocytes/Single Cells A/Single Cells B/Live cells/CD3ALL/VD1-VD2-/Q3: CD8a+ , CD4-/CD25+ | Freq. of Parent	0.20024	0.410785
Lymphocytes/Single Cells A/Single Cells B/live cells/T cells/non gd T cells/non CD3+CD56+/Q3: CD8+ , CD4-/T cell NKG2D+ gate | Freq. of Parent	-0.117171	0.410785
Lymphocytes/Single Cells A/Single Cells B/Live cells/Non T/NK cells./NK IL-8 | Freq. of Parent	0.932302	0.346755
Lymphocytes/Single Cells A/Single Cells B/Live cells/CD3ALL/VD2/CD25+ | Freq. of Parent	0.207675	0.332864
Lymphocytes/Single Cells A/Single Cells B/Live cells/Non CD4/Non CD4 pan gd/gd IFNg. | Freq. of Parent	-0.235435	0.302358
All cells/Single Cells A/Single Cells B/Live cells/T cells/CD3+CD56+ NKT/NKT HLA-DR | Freq. of Parent	0.344472	0.29879
Lymphocytes/Single Cells A/Single Cells B/Live cells/T cells/CD4+/CD4 IL-2+ | Freq. of Parent	-0.10747	0.286726
Lymphocytes/Single Cells A/Single Cells B/live cells/CD3 all/VD2, VD1 neg/Q3: CD8a+ , CD4-/Ki67+ | Freq. of Parent	0.306787	0.286726
Lymphocytes/Single Cells A/Single Cells B/live cells/T cells/non gd T cells/non CD3+CD56+/Q1: CD8- , CD4+/T cell CD69+ gate | Freq. of Parent	0.323059	0.282727
Lymphocytes/Single Cells A/Single Cells B/live cells/CD3 all/VD2, VD1 neg/Q1: CD8a- , CD4+/Ki67+ | Freq. of Parent	0.344258	0.282171
Lymphocytes/Single Cells A/Single Cells B/live cells/T cells/non gd T cells/non CD3+CD56+/Q1: CD8- , CD4+/T cell NKG2D+ gate | Freq. of Parent	-0.244104	0.236217
Lymphocytes/Single Cells A/Single Cells B/Live cells/Non CD4/Non CD4 pan gd/gd IL-8. | Freq. of Parent	-0.233051	0.2313
Lymphocytes/Single Cells A/Single Cells B/Live cells/CD3ALL/VD2/CD95+ | Freq. of Parent	0.167157	0.194929
Lymphocytes/Single Cells A/Single Cells B/Live cells/Non CD4/Non CD4 pan gd/gd IL-17A. | Freq. of Parent	0.556017	0.194929
Lymphocytes/Single Cells A/Single Cells B/live cells/CD3 all/VD2, VD1 neg/Q3: CD8a+ , CD4-/CD8+ CD27+FOXP3+ T reg | Freq. of Parent	0.389399	0.168127
Lymphocytes/Single Cells A/Single Cells B/Live cells/CD4/CD4 IL-17A | Freq. of Parent	-0.392295	0.168127
Lymphocytes/Single Cells A/Single Cells B/Live cells/CD4/CD4 IL-13 | Freq. of Parent	-0.0858981	0.158869
Lymphocytes/Single Cells A/Single Cells B/Live cells/CD3ALL/VD1-VD2-/CD25+ | Freq. of Parent	0.00828503	0.146919
All cells/Single Cells A/Single Cells B/Live cells/Non B cells/Non T cells/monocytes | Freq. of Parent	0.342822	0.146919
Lymphocytes/Single Cells A/Single Cells B/live cells/T cells/non gd T cells/CD3+CD56+/T cell CD69+ gate | Freq. of Parent	-0.0891856	0.123806
All cells/Single Cells A/Single Cells B/Live cells/HLADR+ cells/CD56 neg /Non T cell/CD86+ cells/classical monocytes | Freq. of Parent	0.098536	0.123806
Lymphocytes/Single Cells A/Single Cells B/Live cells/Non CD4/CD8/CD8 IFNg | Freq. of Parent	-0.073474	0.105386
Lymphocytes/Single Cells A/Single Cells B/Live cells/Non CD4/CD8/CD8 TNFa | Freq. of Parent	-0.280884	0.105386
Lymphocytes/Single Cells A/Single Cells B/live cells/CD3 all/VD2, VD1 neg/Q1: CD8a- , CD4+/CD4+ CD27+FOXP3+ T reg | Freq. of Parent	0.390605	0.105386
Lymphocytes/Single Cells A/Single Cells B/live cells/CD3 all/VD2/Ki67+ | Freq. of Parent	0.075161	0.104105
Lymphocytes/Single Cells A/Single Cells B/live cells/T cells/non gd T cells/non CD3+CD56+/Q3: CD8+ , CD4-/T cell CD38+ gate | Freq. of Parent	-0.0373363	0.0857374
Lymphocytes/Single Cells A/Single Cells B/Live cells/CD3ALL/VD1-VD2-/Q1: CD8a- , CD4+/Q2: CD45RA+ , CCR7+ | Freq. of Parent	-0.0424968	0.0815096
Lymphocytes/Single Cells A/Single Cells B/Live cells/T cells/CD8+/CD8 IL-10+ | Freq. of Parent	-0.0991528	0.0815096
Lymphocytes/Single Cells A/Single Cells B/Live cells/T cells/CD4+/CD35 | Freq. of Parent	-0.0502323	0.0772478
Lymphocytes/Single Cells A/Single Cells B/live cells/T cells/non gd T cells/non CD3+CD56+/Q1: CD8- , CD4+/T cell CD38+ gate | Freq. of Parent	-0.045343	0.0772478
Lymphocytes/Single Cells A/Single Cells B/live cells/T cells/gd T cells/T cell CD161+ gate | Freq. of Parent	-0.0541874	0.0772478
Lymphocytes/Single Cells A/Single Cells B/Live cells/CD4/CD4 IFNg | Freq. of Parent	-0.155457	0.0498709
Lymphocytes/Single Cells A/Single Cells B/live cells/T cells/gd T cells/T cell CD69+ gate | Freq. of Parent	0.158056	0.0391529
Lymphocytes/Single Cells A/Single Cells B/Live cells/CD3ALL/VD1/CD95+ | Freq. of Parent	0.30239	0.0386289
Lymphocytes/Single Cells A/Single Cells B/live cells/T cells/non gd T cells/CD3+CD56+ | Freq. of Parent	1.15574	0.0386289
Lymphocytes/Single Cells A/Single Cells B/Live cells/CD3ALL/VD1-VD2-/Q1: CD8a- , CD4+/T reg | Freq. of Parent	0.0426708	0.0386289
Lymphocytes/Single Cells A/Single Cells B/Live cells/T cells/CD4+/CD4 IL-10+ | Freq. of Parent	-0.481933	0.0386289
Lymphocytes/Single Cells A/Single Cells B/live cells/CD3 all/VD2/Q2: CD45RA+ , CCR7+ | Freq. of Parent	0.0606218	0.0386289
Lymphocytes/Single Cells A/Single Cells B/live cells/CD3 all/VD1/Q2: CD45RA+ , CCR7+ | Freq. of Parent	0.0196319	0.0372636
Lymphocytes/Single Cells A/Single Cells B/live cells/T cells/non gd T cells/non CD3+CD56+/Q3: CD8+ , CD4-/T cell CD69+ gate | Freq. of Parent	0.201185	0.0370117
Lymphocytes/Single Cells A/Single Cells B/Live cells/T cells/CD8+/CD8 IL-2+ | Freq. of Parent	0.021414	0.0370117
Lymphocytes/Single Cells A/Single Cells B/Live cells/CD3ALL/VD1-VD2-/Q3: CD8a+ , CD4-/Q2: CD45RA+ , CCR7+ | Freq. of Parent	-0.00522598	0.0360798
Lymphocytes/Single Cells A/Single Cells B/Live cells/CD3ALL/VD1/CD25+ | Freq. of Parent	0.114712	0.0306737
Lymphocytes/Single Cells A/Single Cells B/live cells/T cells/non gd T cells/CD3+CD56+/T cell NKG2D+ gate | Freq. of Parent	-0.0639913	0.0221345

## Sheet: Fig. 1e
Anonymised baby ID	episode ID	Timepoint	Episode type	DC median HLA-DR	Classical monocytes median HLA-DR	%T cells/live	CD8+ T /ml blood	CD4+ T /ml blood	mDC/%DC	pDC/%DC	mDC/ml blood
A1	A1	Post	MCS	44874	26687	66			4.59	2.16
A1	A1	Pre	MCS	32946	5410	14.5	10319.1	37771	0.39	0.12	5219.19
A1	A1	Sepsis	MCS	50537	17236	12.1	11026.4	41204.1	0.14	0.085	4244.47
A10	A10	Post	MCS	22231	4830	71.8	41446	274700	0.09	0.045	800.777
A10	A10	Sepsis	MCS	2715	2703	7.02	7176.72	23293.4	0.00771	0.00321	551.832
A10	A10b	Post	Clinical Sepsis	67002	26057	79.1	116722	367476	11.2	15.5	16243
A10	A10b	Pre	Clinical Sepsis	76768	24974	89.4	140018	434701	6.44	6.51	10479.9
A10	A10b	Sepsis	Clinical Sepsis	1714	2250	74.1	97931	306657	1.62	3.1	7876.09
A11	A11	Post	MCS	118847	41500	86.2	45591.7	285863	10.6	20.4	5253.5
A11	A11	Pre	MCS	6831		90.1	52371.4	260602	5.72	6.04	2484.9
A11	A11	Sepsis	MCS	26830	11412	62.6	12164.2	51666	2.97	2.65	1575.72
A12	A12	Sepsis	Clinical Sepsis	7156	3431	77.1	51838.4	131662	0.95	2.14	804.937
A12	A12b	Post	Clinical Sepsis	14354	5161	66	38980.6	131775	1.54	1.17	3778.43
A12	A12b	Pre	Clinical Sepsis	11501	3722	70.5	67789.1	177543	3.39	3.99	10610.1
A12	A12b	Sepsis	Clinical Sepsis	5682	3533	16.8	4342.51	31157.5	0.12	0.14	344.16
A12	A12c	Post	MCS	18742	7451	72.4	117983	210042	7.89	9.84	4973.33
A12	A12c	Pre	MCS	14320	4753	66.5			19.7	3.07
A12	A12c	Sepsis	MCS	16453	7172	81.6			9.83	2.04
A15	A15	Post	Clinical Sepsis		12129	70.5	70657.8	209419	0.74	0.25	449.897
A15	A15	Sepsis	Clinical Sepsis	22237	7446	66.2	70737.2	185782	0.79	0.17	1129.12
A15	A15b	Pre	Clinical Sepsis	59179	30965	80.9	157742	243561	0.63	0.072	3094.93
A15	A15b	Sepsis	Clinical Sepsis			61.3	108303	149275	0.16	0.035	1129.09
A16	A16	Post	Clinical Sepsis	52024	11773	76.1	78315.4	269518	4.56	0.6	3359.66
A16	A16	Pre	Clinical Sepsis	51148	10271	75	74436	315957	1	0.098	1882.1
A16	A16	Sepsis	Clinical Sepsis	47673	10459	65.6	76068.9	301218	2.38	0.42	4216.93
A17	A17	Post	Clinical Sepsis		4472	64.8	16009.3	130742	0.84	0.19	444.216
A17	A17	Sepsis	Clinical Sepsis	4125	4633	60.2	9883.68	102514	0.59	0.13	275.659
A17	A17b	Post	Clinical Sepsis	80485	17696	75.9	50930	230480	6.34	1.48	2999.52
A17	A17b	Pre	Clinical Sepsis	20042	4965	79.2	34576.2	220875	1.88	0.22	949.272
A17	A17b	Sepsis	Clinical Sepsis		7397	80.5	46817.2	180811	2.36	0.22	577.396
A17	A17c	Post	MCS			28	602.032	13475.4	6.28	1.91	205.824
A17	A17c	Pre	MCS	46307		80.3	99019	345835	2.04	0.22	5149.49
A17	A17c	Sepsis	MCS	84936	19529	59.7			4.17	0.65
A18	A18	Post	Clinical Sepsis	46083	6957	85.5	13542	80304.9	2.39	1.55	1233.35
A18	A18	Sepsis	Clinical Sepsis	33516	7852	31.2	1164.9	8515.85	0.56	0.26	477.444
A18	A18b	Post	Clinical Sepsis	47905	9751	79.4	99973.8	411232	7.42	8.69	3776.92
A18	A18b	Pre	Clinical Sepsis	40345	11299	72.4	464.802	6868.41	2.31	4.09	450.806
A18	A18b	Sepsis	Clinical Sepsis	45750	12874	12.8	168.611	1302.9	2.5	2.05	977.211
A18	A18c	Post	MCS	33196	8953	91.9	65720.8	246532	7.12	9.52	2125.71
A18	A18c	Pre	MCS	49680	10483	93	16203.1	54058	4.72	7.25	664.358
A18	A18c	Sepsis	MCS	32564	5224	79.2	41621.3	189505	1.61	0.88	380.15
A19	A19	Post	Clinical Sepsis	30016	13450	85.5	218300	1.66098e+06	4.83	11.2	5576.02
A19	A19	Sepsis	Clinical Sepsis	23706	6777	73	149325	1.07243e+06	0.95	5.11	2138.61
A2	A2	Post	MCS	102460	22277	76	103606	260125	3.52	3.68	2653.94
A2	A2	Pre	MCS		3621	23.5	16609	52149.4	0.044	0.022	697.699
A2	A2	Sepsis	MCS	70354	4813	24.2	19584.1	69136.6	0.044	0.037	1052.93
A20	A20	Post	Clinical Sepsis	27673	6821	9.67	9829.57	23966.1	0.14	0.28	1006.14
A20	A20	Sepsis	Clinical Sepsis		2419	27	7119.76	17241.2	0.13	0.078	198.617
A3	A3	Post	MCS	28546	5900	45.5	32231	105354	0.41	1.41	1639.73
A3	A3	Sepsis	MCS	32879	3208	19.4	10621.6	31908.3	0.03	0.061	437.333
A3	A3b	Post	Clinical Sepsis	44333	14891	59.8	43987.9	111736	1.82	4.18	2559.13
A3	A3b	Pre	Clinical Sepsis	37529	8677	28.1	17530.2	45828	0.52	1.69	1811.5
A3	A3b	Sepsis	Clinical Sepsis	45199	8755	49.6	59354	164719	0.32	0.86	3086.29
A4	A4	Pre	MCS	38723	8099	32.3	32191.8	132437	0.064	0.046	3615.83
A4	A4	Sepsis	MCS	17246	13296	42	22238.1	178713	0.00284	0.00639	434.26
A5	A5	Pre	MCS	75729	16108	47.9	32643	167648	3.31	1.96	13676.8
A5	A5	Sepsis	MCS		5566	45.5	7566.46	41442.5	1.41	0.18	579.84
A6	A6	Post	MCS		11693	86.1	94953.9	331694	0.18	0.047	1040.71
A6	A6	Sepsis	MCS		3870	44.3	32069.4	175749	0.3	0.079	1612.99
A7	A7	Post	MCS	26134	37801	43.7	19548.9	98943.9	6.17	0.31	6891.63
A7	A7	Pre	MCS	7612	4228	4.35	3284.34	18913.2	0.062	0.022	2947.78
A7	A7	Sepsis	MCS	12129	14822	18	10657.6	64096.5	1.66	0.34	28204.4
A7	A7b	Post	MCS	29659	45419	69.1	91607.1	239178	12.8	5.07	8779.19
A7	A7b	Pre	MCS	33037	18158	76.1	87956.1	327416	2.17	1.02	3555.64
A7	A7b	Sepsis	MCS		7301	21.7	15972.2	92770.3	0.16	0.034	1148.82
A7	A7c	Pre	MCS	22662	18808	80.7	109193	284696	5.78	3.92	7152.49
A7	A7c	Sepsis	MCS			36.2	13753.4	28996	0	0.85	0
A8	A8	Sepsis	MCS	24462	11350	58.6	67503.4	245674	1.02	1.44	6734.98
A9	A9	Post	MCS		10179	7.31	7120.79	29914.9	0.022	0.034	809.29
A9	A9	Sepsis	MCS	33276	9862	0.73			0.00243	0.00139
A9	A9b	Post	Clinical Sepsis	44440	34914	58.3	90811	201505	0.36	0.38	1880.58
A9	A9b	Pre	Clinical Sepsis	18720	15100	55.9	78841.2	226630	0.74	0.38	5176.39
A9	A9b	Sepsis	Clinical Sepsis		15782	49.9	64793.1	183538	0.17	0.15	1454.16
B6	B6	Pre	Clinical Sepsis	29765	4819	12.9	2160.99	15287.7	0.038	0.34	213.986
B6	B6	Sepsis	Clinical Sepsis	50128	5448	1.39	529.691	3319.67	0.00463	0.05	172.119
B6	B6b	Post	Clinical Sepsis	66277	7759	41.3	10962	128573	0.4	3.87	1677.4
B6	B6b	Sepsis	Clinical Sepsis	50537	10930	0.65	85.9804	1169.18	0.048	0.26	194.441

## Sheet: Fig. 3a
Baby A12											Baby B6											Baby A5
FeatureID	FeatureName	Enterobacter MCS Log2 Fold Change	Enterobacter MCS P-Value	minuslog10Pval							FeatureID	FeatureName	NEC stage III Log2 Fold Change	NEC stage III P-Value	minuslog10Pval							FeatureID	FeatureName	NEC stage II Log2 Fold Change	NEC stage II P-Value	minuslog10Pval
ENSG00000145416	MARCHF1	-1.19514	0.0181978	1.73998							ENSG00000186205	MTARC1	3.23004	0.000145031	3.83854							ENSG00000145416	MARCHF1	0.948432	0.0118847	1.92501
ENSG00000186205	MTARC1	-2.1515	0.541099	0.266724		Enterobacter MCS Day 0		n=2075 PBMC			ENSG00000145416	MARCHF1	0.132018	0.971824	0.0124122		NEC Stage III day 0		n=826 PBMC			ENSG00000186205	MTARC1	0.615578	0.25033	0.601488		NEC Stage II Day 0		n=1383 PBMC
ENSG00000173077	DELEC1	0.935965	1	0		versus					ENSG00000173077	DELEC1	-0.255384	1	0		versus					ENSG00000173077	DELEC1	2.79561	0.292605	0.533718		versus
ENSG00000117791	MTARC2	-0.801001	0.906015	0.0428644		Enterobacter MCS Closest Sample		n=4321 PBMC			ENSG00000099785	MARCHF2	0.178269	0.951616	0.0215383		NEC Stage III Closest Sample		n=717 PBMC			ENSG00000117791	MTARC2	0.380576	1	0		NEC Stage II Closest Sample		n=2434 PBMC
ENSG00000099785	MARCHF2	-0.265669	0.93994	0.0268997							ENSG00000117791	MTARC2	0.744616	1	0							ENSG00000099785	MARCHF2	-0.100468	1	0
ENSG00000173926	MARCHF3	-0.0548754	1	0		P values are Benjamini Hochberg corrected					ENSG00000173926	MARCHF3	-0.691483	0.525016	0.279827		P values are Benjamini Hochberg corrected					ENSG00000173926	MARCHF3	0.421217	0.726547	0.138736		P values are Benjamini Hochberg corrected
ENSG00000144583	MARCHF4	-0.0640354	1	0		for multiple testing, prior to export from					ENSG00000144583	MARCHF4	-0.255384	1	0		for multiple testing, prior to export from					ENSG00000144583	MARCHF4	1.79561	0.715947	0.145119		for multiple testing, prior to export from
ENSG00000198060	MARCHF5	0.280383	0.881376	0.0548388		10X Loupe Browser software					ENSG00000198060	MARCHF5	-0.194842	0.928748	0.0321022		10X Loupe Browser software					ENSG00000198060	MARCHF5	0.428042	0.482832	0.316204		10X Loupe Browser software
ENSG00000145495	MARCHF6	-0.158326	1	0							ENSG00000145495	MARCHF6	0.407115	0.621741	0.206391							ENSG00000145495	MARCHF6	0.15007	0.875576	0.057706
ENSG00000136536	MARCHF7	-0.242518	0.949875	0.0223337							ENSG00000136536	MARCHF7	-0.228248	0.838852	0.0763148							ENSG00000136536	MARCHF7	1.12612	0.00183894	2.73543
ENSG00000165406	MARCHF8	-0.672457	0.413871	0.383135		Haemaglobin genes filtered prior to analysis					ENSG00000165406	MARCHF8	0.607113	0.469618	0.328255		Haemaglobin genes filtered prior to analysis					ENSG00000165406	MARCHF8	0.0586474	1	0		Haemaglobin genes filtered prior to analysis
ENSG00000139266	MARCHF9	-0.255974	0.934418	0.0294588		FeatureName	Approved name				ENSG00000139266	MARCHF9	-0.629779	0.350438	0.455389		FeatureName	Approved name				ENSG00000139266	MARCHF9	0.510636	0.382272	0.417628		FeatureName	Approved name
ENSG00000173838	MARCHF10	-1.649	0.775663	0.110327		HBA1	hemoglobin subunit alpha 1				ENSG00000173838	MARCHF10	-0.255384	1	0		HBA1	hemoglobin subunit alpha 1				ENSG00000173838	MARCHF10	-0.789349	0.871636	0.0596647		HBA1	hemoglobin subunit alpha 1
ENSG00000121410	A1BG	0.15783	0.992367	0.00332764		HBA2	hemoglobin subunit alpha 2				ENSG00000121410	A1BG	0.0966014	1	0		HBA2	hemoglobin subunit alpha 2				ENSG00000121410	A1BG	-0.404626	0.548007	0.261214		HBA2	hemoglobin subunit alpha 2
ENSG00000268895	A1BG-AS1	-0.597468	0.800419	0.0966824		HBB	hemoglobin subunit beta				ENSG00000268895	A1BG-AS1	-0.518418	0.880525	0.0552583		HBB	hemoglobin subunit beta				ENSG00000268895	A1BG-AS1	1.05865	0.217379	0.662783		HBB	hemoglobin subunit beta
ENSG00000175899	A2M	-1.44255	0.444315	0.35231		HBD	hemoglobin subunit delta				ENSG00000175899	A2M	3.06654	0.0884504	1.0533		HBD	hemoglobin subunit delta				ENSG00000175899	A2M	-0.526315	0.92162	0.0354483		HBD	hemoglobin subunit delta
ENSG00000245105	A2M-AS1	-1.00514	0.207014	0.684		HBE1	hemoglobin subunit epsilon 1				ENSG00000245105	A2M-AS1	0.896619	0.432004	0.364512		HBE1	hemoglobin subunit epsilon 1				ENSG00000245105	A2M-AS1	0.310186	0.83323	0.079235		HBE1	hemoglobin subunit epsilon 1
ENSG00000166535	A2ML1	0.935965	1	0		HBG1	hemoglobin subunit gamma 1				ENSG00000166535	A2ML1	-0.255384	1	0		HBG1	hemoglobin subunit gamma 1				ENSG00000166535	A2ML1	-0.204387	1	0		HBG1	hemoglobin subunit gamma 1
ENSG00000256661	A2ML1-AS1	1.93596	0.881376	0.0548388		HBG2	hemoglobin subunit gamma 2				ENSG00000256661	A2ML1-AS1	-0.255384	1	0		HBG2	hemoglobin subunit gamma 2				ENSG00000256661	A2ML1-AS1	0.795613	1	0		HBG2	hemoglobin subunit gamma 2
ENSG00000128274	A4GALT	-0.648998	1	0		HBM	hemoglobin subunit mu				ENSG00000128274	A4GALT	-0.840346	0.953615	0.020627		HBM	hemoglobin subunit mu				ENSG00000128274	A4GALT	0.795613	1	0		HBM	hemoglobin subunit mu
ENSG00000094914	AAAS	-0.659194	0.445182	0.351462		HBQ1	hemoglobin subunit theta 1				ENSG00000094914	AAAS	0.282273	0.870074	0.0604438		HBQ1	hemoglobin subunit theta 1				ENSG00000094914	AAAS	0.695449	0.167764	0.775301		HBQ1	hemoglobin subunit theta 1
ENSG00000081760	AACS	-0.17256	1	0		HBZ	hemoglobin subunit zeta				ENSG00000081760	AACS	-0.392887	0.962146	0.016759		HBZ	hemoglobin subunit zeta				ENSG00000081760	AACS	-0.000853595	1	0		HBZ	hemoglobin subunit zeta
ENSG00000109576	AADAT	-0.648998	0.988019	0.0052347							ENSG00000109576	AADAT	-1.25538	0.826565	0.082723							ENSG00000109576	AADAT	1.67008	0.242926	0.614525
ENSG00000103591	AAGAB	-0.40799	0.823851	0.0841512							ENSG00000103591	AAGAB	-0.461835	0.700205	0.154775							ENSG00000103591	AAGAB	0.0191963	1	0
ENSG00000115977	AAK1	0.022731	1	0							ENSG00000115977	AAK1	-0.505439	0.38278	0.417051							ENSG00000115977	AAK1	-0.190581	0.83323	0.079235
ENSG00000087884	AAMDC	-0.276765	0.948842	0.0228061							ENSG00000087884	AAMDC	0.88212	0.338222	0.470798							ENSG00000087884	AAMDC	0.326709	0.694039	0.158616
ENSG00000127837	AAMP	-0.187842	0.988019	0.0052347							ENSG00000127837	AAMP	-0.806198	0.120862	0.91771							ENSG00000127837	AAMP	0.469169	0.38969	0.409281
ENSG00000129673	AANAT	-0.648998	0.988019	0.0052347							ENSG00000129673	AANAT	-1.25538	0.826565	0.082723							ENSG00000129673	AANAT	0.795613	1	0
ENSG00000131043	AAR2	0.0484393	1	0							ENSG00000131043	AAR2	-0.496392	0.696986	0.156776							ENSG00000131043	AAR2	0.288009	0.734459	0.134032
ENSG00000205002	AARD	0.935965	1	0							ENSG00000205002	AARD	-0.255384	1	0							ENSG00000205002	AARD	0.795613	1	0
ENSG00000090861	AARS	-0.504608	0.78635	0.104384							ENSG00000090861	AARS	-1.35492	0.330411	0.480945							ENSG00000090861	AARS	0.673622	0.319606	0.495385
ENSG00000124608	AARS2	0.168138	1	0							ENSG00000124608	AARS2	-0.840346	0.807738	0.0927292							ENSG00000124608	AARS2	0.906644	0.313697	0.50349
ENSG00000266967	AARSD1	0.106336	1	0							ENSG00000266967	AARSD1	-0.131395	0.991938	0.00351566							ENSG00000266967	AARSD1	0.378944	0.544673	0.263864
ENSG00000157426	AASDH	-0.287839	0.919847	0.0362843							ENSG00000157426	AASDH	-0.417655	0.778497	0.108743							ENSG00000157426	AASDH	0.689414	0.192411	0.71577
ENSG00000149313	AASDHPPT	-0.152181	1	0							ENSG00000149313	AASDHPPT	-0.654991	0.308916	0.510159							ENSG00000149313	AASDHPPT	0.68736	0.132906	0.876457
ENSG00000008311	AASS	-1.649	0.775663	0.110327							ENSG00000008311	AASS	1.32958	0.77491	0.110749							ENSG00000008311	AASS	2.25504	0.104508	0.980849
ENSG00000215458	AATBC	0.935965	0.953309	0.0207662							ENSG00000215458	AATBC	0.744616	0.826565	0.082723							ENSG00000215458	AATBC	-0.734902	0.689964	0.161173
ENSG00000275700	AATF	-0.284586	0.884187	0.0534559							ENSG00000275700	AATF	-0.0566041	1	0							ENSG00000275700	AATF	0.245208	0.715947	0.145119
ENSG00000181409	AATK	0.0879677	1	0							ENSG00000181409	AATK	-1.6477	0.0944049	1.02501							ENSG00000181409	AATK	0.898707	0.301612	0.520552
ENSG00000281376	ABALON	-1.87139	0.655241	0.183599							ENSG00000281376	ABALON	1.74462	0.799777	0.097031							ENSG00000281376	ABALON	0.795613	1	0
ENSG00000183044	ABAT	-0.5588	0.72527	0.1395							ENSG00000183044	ABAT	0.159654	1	0							ENSG00000183044	ABAT	0.554605	0.460075	0.337171
ENSG00000165029	ABCA1	0.214941	0.988019	0.0052347							ENSG00000165029	ABCA1	-0.0939205	1	0							ENSG00000165029	ABCA1	-0.437877	0.61052	0.2143
ENSG00000154263	ABCA10	-1.1515	0.577311	0.238591							ENSG00000154263	ABCA10	0.329579	1	0							ENSG00000154263	ABCA10	1.38058	0.715947	0.145119
ENSG00000144452	ABCA12	0.935965	1	0							ENSG00000144452	ABCA12	-0.255384	1	0							ENSG00000144452	ABCA12	0.795613	1	0
ENSG00000179869	ABCA13	-2.649	0.324641	0.488596							ENSG00000179869	ABCA13	-0.255384	1	0							ENSG00000179869	ABCA13	3.11754	0.167764	0.775301
ENSG00000107331	ABCA2	-0.373363	0.988019	0.0052347							ENSG00000107331	ABCA2	-0.0143758	1	0							ENSG00000107331	ABCA2	1.38058	0.111936	0.95103
ENSG00000167972	ABCA3	-1.38596	0.800419	0.0966824							ENSG00000167972	ABCA3	2.06654	0.522946	0.281543							ENSG00000167972	ABCA3	-1.01174	0.817258	0.0876407
ENSG00000154265	ABCA5	-0.0934363	1	0							ENSG00000154265	ABCA5	0.00765046	1	0							ENSG00000154265	ABCA5	0.125762	1	0
ENSG00000154262	ABCA6	0.0614955	1	0							ENSG00000154262	ABCA6	-0.255384	1	0							ENSG00000154262	ABCA6	-0.426779	0.984003	0.0070037
ENSG00000064687	ABCA7	-0.779468	0.341135	0.467073							ENSG00000064687	ABCA7	0.808746	0.417489	0.379355							ENSG00000064687	ABCA7	0.0915978	1	0
ENSG00000141338	ABCA8	0.935965	1	0							ENSG00000141338	ABCA8	0.744616	1	0							ENSG00000141338	ABCA8	0.795613	1	0
ENSG00000154258	ABCA9	1.93596	0.746776	0.12681							ENSG00000154258	ABCA9	0.744616	1	0							ENSG00000154258	ABCA9	0.795613	1	0
ENSG00000231749	ABCA9-AS1	-0.0640354	1	0							ENSG00000231749	ABCA9-AS1	-0.255384	1	0							ENSG00000231749	ABCA9-AS1	0.795613	1	0
ENSG00000085563	ABCB1	-0.609031	0.662798	0.178619							ENSG00000085563	ABCB1	-2.59242	1.03036e-06	5.98701							ENSG00000085563	ABCB1	1.40754	0.0158707	1.7994
ENSG00000135776	ABCB10	-0.263344	0.988019	0.0052347							ENSG00000135776	ABCB10	-0.461835	0.823824	0.0841657							ENSG00000135776	ABCB10	0.231261	0.805276	0.0940551
ENSG00000073734	ABCB11	-0.385963	1	0							ENSG00000073734	ABCB11	-0.255384	1	0							ENSG00000073734	ABCB11	0.310186	1	0
ENSG00000005471	ABCB4	-1.30504	0.0869416	1.06077							ENSG00000005471	ABCB4	-1.39834	0.0417656	1.37918							ENSG00000005471	ABCB4	2.05865	0.0175779	1.75503
ENSG00000004846	ABCB5	-1.06404	0.991819	0.00356739							ENSG00000004846	ABCB5	-1.84035	0.634828	0.197344							ENSG00000004846	ABCB5	2.38058	0.482832	0.316204
ENSG00000115657	ABCB6	0.0614955	1	0							ENSG00000115657	ABCB6	1.81501	0.160992	0.793195							ENSG00000115657	ABCB6	0.451659	0.784117	0.105619
ENSG00000131269	ABCB7	-0.188534	0.989804	0.00445061							ENSG00000131269	ABCB7	-0.235484	0.87354	0.0587172							ENSG00000131269	ABCB7	0.159496	0.875204	0.0578907
ENSG00000197150	ABCB8	-0.385963	0.881376	0.0548388							ENSG00000197150	ABCB8	0.361287	0.894124	0.0486021							ENSG00000197150	ABCB8	0.0493696	1	0
ENSG00000150967	ABCB9	0.594928	0.881376	0.0548388							ENSG00000150967	ABCB9	0.744616	0.826565	0.082723							ENSG00000150967	ABCB9	0.91109	0.526422	0.278666
ENSG00000103222	ABCC1	0.545782	0.560487	0.251434							ENSG00000103222	ABCC1	-0.0627389	1	0							ENSG00000103222	ABCC1	0.312404	0.715947	0.145119
ENSG00000124574	ABCC10	-0.302822	0.97932	0.00907536							ENSG00000124574	ABCC10	-0.129853	1	0							ENSG00000124574	ABCC10	0.00973782	1	0
ENSG00000121270	ABCC11	0.935965	1	0							ENSG00000121270	ABCC11	-0.255384	1	0							ENSG00000121270	ABCC11	0.795613	1	0
ENSG00000023839	ABCC2	0.0428798	1	0							ENSG00000023839	ABCC2	-1.57731	0.692421	0.15963							ENSG00000023839	ABCC2	0.795613	1	0
ENSG00000108846	ABCC3	-0.0640354	1	0							ENSG00000108846	ABCC3	0.159654	1	0							ENSG00000108846	ABCC3	-1.95927	0.0515459	1.28781
ENSG00000125257	ABCC4	0.124037	1	0							ENSG00000125257	ABCC4	0.795242	0.522946	0.281543							ENSG00000125257	ABCC4	0.140748	0.99249	0.00327393
ENSG00000114770	ABCC5	-0.942534	0.132661	0.877258							ENSG00000114770	ABCC5	1.56774	0.059631	1.22453							ENSG00000114770	ABCC5	0.0200446	1	0
ENSG00000091262	ABCC6	-0.0640354	1	0							ENSG00000091262	ABCC6	1.06654	0.826565	0.082723							ENSG00000091262	ABCC6	0.28104	1	0
ENSG00000069431	ABCC9	1.93596	0.881376	0.0548388							ENSG00000069431	ABCC9	-0.255384	1	0							ENSG00000069431	ABCC9	0.795613	1	0
ENSG00000101986	ABCD1	-0.929106	0.336942	0.472445							ENSG00000101986	ABCD1	-0.0438798	1	0							ENSG00000101986	ABCD1	-0.067885	1	0
ENSG00000173208	ABCD2	-0.225499	1	0							ENSG00000173208	ABCD2	-0.255384	1	0							ENSG00000173208	ABCD2	0.532579	0.993801	0.00270061
ENSG00000117528	ABCD3	-0.0539817	1	0							ENSG00000117528	ABCD3	-0.386628	0.826565	0.082723							ENSG00000117528	ABCD3	0.524652	0.397341	0.400837
ENSG00000119688	ABCD4	-0.702527	0.384241	0.415397							ENSG00000119688	ABCD4	0.353425	0.826565	0.082723							ENSG00000119688	ABCD4	0.453824	0.516974	0.286531
ENSG00000164163	ABCE1	0.471729	0.563976	0.248739							ENSG00000164163	ABCE1	0.306174	0.777205	0.109464							ENSG00000164163	ABCE1	0.388237	0.487833	0.311729
ENSG00000204574	ABCF1	0.303269	0.881376	0.0548388							ENSG00000204574	ABCF1	-0.713844	0.150127	0.823541							ENSG00000204574	ABCF1	0.434501	0.409183	0.388082
ENSG00000033050	ABCF2	-0.114076	1	0							ENSG00000033050	ABCF2	-0.0627389	1	0							ENSG00000033050	ABCF2	0.719886	0.135597	0.867751
ENSG00000161204	ABCF3	-0.0134093	1	0							ENSG00000161204	ABCF3	-1.25538	0.0791786	1.10139							ENSG00000161204	ABCF3	0.293113	0.747192	0.126568
ENSG00000160179	ABCG1	-0.695843	0.408696	0.3886							ENSG00000160179	ABCG1	-1.02711	0.0530945	1.27495							ENSG00000160179	ABCG1	-0.546078	0.482832	0.316204
ENSG00000118777	ABCG2	-0.201539	1	0							ENSG00000118777	ABCG2	0.967008	0.77491	0.110749							ENSG00000118777	ABCG2	-0.204387	1	0
ENSG00000143921	ABCG8	-0.23396	1	0							ENSG00000143921	ABCG8	-0.840346	0.91862	0.0368641							ENSG00000143921	ABCG8	1.79561	0.459008	0.33818
ENSG00000143994	ABHD1	-1.649	0.572262	0.242405							ENSG00000143994	ABHD1	-0.255384	1	0							ENSG00000143994	ABHD1	0.554605	0.770734	0.113095
ENSG00000144827	ABHD10	-0.204898	0.988019	0.0052347							ENSG00000144827	ABHD10	-0.785899	0.320293	0.494453							ENSG00000144827	ABHD10	0.817308	0.0981057	1.00831
ENSG00000106077	ABHD11	-0.489642	0.796346	0.0988982							ENSG00000106077	ABHD11	-0.415849	0.826565	0.082723							ENSG00000106077	ABHD11	0.106542	1	0
ENSG00000100997	ABHD12	-0.0940926	1	0							ENSG00000100997	ABHD12	-1.34849	0.0296773	1.52758							ENSG00000100997	ABHD12	0.31408	0.715947	0.145119
ENSG00000131969	ABHD12B	-0.0640354	1	0							ENSG00000131969	ABHD12B	-0.255384	1	0							ENSG00000131969	ABHD12B	-0.204387	1	0
ENSG00000139826	ABHD13	-0.0413153	1	0							ENSG00000139826	ABHD13	0.15426	0.964563	0.0156694							ENSG00000139826	ABHD13	0.0404649	1	0
ENSG00000248487	ABHD14A	0.0708942	1	0							ENSG00000248487	ABHD14A	0.941013	0.259455	0.585938							ENSG00000248487	ABHD14A	0.105096	0.995913	0.0017784
ENSG00000114779	ABHD14B	0.0312654	1	0							ENSG00000114779	ABHD14B	0.755342	0.214821	0.667923							ENSG00000114779	ABHD14B	0.334948	0.605082	0.218186
ENSG00000168792	ABHD15	-0.792489	0.41475	0.382213							ENSG00000168792	ABHD15	-1.35492	0.0427829	1.36873							ENSG00000168792	ABHD15	0.997247	0.188355	0.725023
ENSG00000264031	ABHD15-AS1	-0.0640354	1	0							ENSG00000264031	ABHD15-AS1	-0.840346	0.927566	0.0326552							ENSG00000264031	ABHD15-AS1	-0.204387	1	0
ENSG00000204427	ABHD16A	-0.39209	0.836587	0.0774891							ENSG00000204427	ABHD16A	0.0341227	1	0							ENSG00000204427	ABHD16A	0.660683	0.15209	0.817901
ENSG00000129968	ABHD17A	-0.198	0.988019	0.0052347							ENSG00000129968	ABHD17A	-0.641038	0.252474	0.597784							ENSG00000129968	ABHD17A	0.145438	0.881135	0.0549576
ENSG00000107362	ABHD17B	0.137295	1	0							ENSG00000107362	ABHD17B	-0.533685	0.585697	0.232327							ENSG00000107362	ABHD17B	0.623432	0.372018	0.429436
ENSG00000136379	ABHD17C	-0.648998	0.988019	0.0052347							ENSG00000136379	ABHD17C	0.159654	1	0							ENSG00000136379	ABHD17C	2.31019	0.0102238	1.99039
ENSG00000164074	ABHD18	0.0240955	1	0							ENSG00000164074	ABHD18	-0.577312	0.613563	0.212141							ENSG00000164074	ABHD18	0.372922	0.663918	0.177886
ENSG00000140526	ABHD2	-0.49085	0.81097	0.0909951							ENSG00000140526	ABHD2	-1.12532	0.0521783	1.28251							ENSG00000140526	ABHD2	0.194633	0.837045	0.0772514
ENSG00000158201	ABHD3	0.10589	1	0							ENSG00000158201	ABHD3	-0.491451	0.681214	0.166716							ENSG00000158201	ABHD3	0.610398	0.279117	0.554213
ENSG00000100439	ABHD4	-0.648998	1	0							ENSG00000100439	ABHD4	0.382046	0.91575	0.0382231							ENSG00000100439	ABHD4	0.0586474	1	0
ENSG00000011198	ABHD5	0.74474	0.191581	0.717648							ENSG00000011198	ABHD5	0.972885	0.145958	0.835773							ENSG00000011198	ABHD5	0.777312	0.0576157	1.23946
ENSG00000163686	ABHD6	-0.678745	0.874111	0.0584336							ENSG00000163686	ABHD6	0.107186	1	0							ENSG00000163686	ABHD6	0.117541	1	0
ENSG00000127220	ABHD8	-0.217282	1	0							ENSG00000127220	ABHD8	-0.448029	0.826565	0.082723							ENSG00000127220	ABHD8	-0.179725	0.926043	0.0333689
ENSG00000136754	ABI1	-0.325587	0.881376	0.0548388							ENSG00000136754	ABI1	-0.144884	0.940155	0.0268005							ENSG00000136754	ABI1	0.167073	0.859145	0.0659336
ENSG00000138443	ABI2	-0.349193	0.881376	0.0548388							ENSG00000138443	ABI2	-0.907461	0.248501	0.604672							ENSG00000138443	ABI2	0.348154	0.672156	0.17253
ENSG00000108798	ABI3	-0.0477948	1	0							ENSG00000108798	ABI3	-3.3267	5.98587e-15	14.2229							ENSG00000108798	ABI3	0.58961	0.272743	0.564247
ENSG00000154175	ABI3BP	-0.0640354	1	0							ENSG00000154175	ABI3BP	-1.25538	0.826565	0.082723							ENSG00000154175	ABI3BP	-0.204387	1	0
ENSG00000119328	ABITRAM	-0.206329	0.998677	0.000574905							ENSG00000119328	ABITRAM	-0.162275	1	0							ENSG00000119328	ABITRAM	0.452311	0.579268	0.23712
ENSG00000097007	ABL1	0.183057	0.989804	0.00445061							ENSG00000097007	ABL1	-0.799704	0.470056	0.32785							ENSG00000097007	ABL1	-0.101293	1	0
ENSG00000143322	ABL2	0.4266	0.804813	0.094305							ENSG00000143322	ABL2	-0.129853	1	0							ENSG00000143322	ABL2	0.914912	0.0344454	1.46287
ENSG00000099204	ABLIM1	-0.237779	0.934418	0.0294588							ENSG00000099204	ABLIM1	-1.40633	0.000858137	3.06644							ENSG00000099204	ABLIM1	-0.0846096	1	0
ENSG00000163995	ABLIM2	-0.87139	0.881376	0.0548388							ENSG00000163995	ABLIM2	0.744616	1	0							ENSG00000163995	ABLIM2	0.795613	1	0
ENSG00000173210	ABLIM3	0.935965	1	0							ENSG00000173210	ABLIM3	1.32958	0.855483	0.0677885							ENSG00000173210	ABLIM3	-0.204387	1	0
ENSG00000175164	ABO	0.836429	0.818697	0.086877							ENSG00000175164	ABO	1.32958	0.877815	0.056597							ENSG00000175164	ABO	0.895149	0.497114	0.303544
ENSG00000159842	ABR	-0.711734	0.473498	0.324681							ENSG00000159842	ABR	-1.25538	0.0474647	1.32363							ENSG00000159842	ABR	0.337125	0.6638	0.177962
ENSG00000174429	ABRA	-0.0640354	1	0							ENSG00000174429	ABRA	-0.255384	1	0							ENSG00000174429	ABRA	0.795613	1	0
ENSG00000146386	ABRACL	-0.318962	0.881376	0.0548388							ENSG00000146386	ABRACL	0.213613	0.83199	0.079882							ENSG00000146386	ABRACL	0.398653	0.462909	0.334504
ENSG00000163322	ABRAXAS1	-0.00314062	1	0							ENSG00000163322	ABRAXAS1	0.791922	0.236262	0.626607							ENSG00000163322	ABRAXAS1	0.296703	0.708066	0.149926
ENSG00000165660	ABRAXAS2	0.376313	0.796685	0.0987132							ENSG00000165660	ABRAXAS2	-0.377374	0.753304	0.12303							ENSG00000165660	ABRAXAS2	0.655888	0.234308	0.630213
ENSG00000146109	ABT1	0.00885131	1	0							ENSG00000146109	ABT1	-0.623359	0.281581	0.550397							ENSG00000146109	ABT1	0.425141	0.474453	0.323807
ENSG00000114626	ABTB1	-0.43878	0.732082	0.13544							ENSG00000114626	ABTB1	0.134183	0.982395	0.00771367							ENSG00000114626	ABTB1	-0.282692	0.715947	0.145119
ENSG00000166016	ABTB2	2.52093	0.662798	0.178619							ENSG00000166016	ABTB2	-0.577312	1	0							ENSG00000166016	ABTB2	1.25504	0.570378	0.243837
ENSG00000260246	AC000032.1	0.935965	0.988019	0.0052347							ENSG00000260246	AC000032.1	-0.255384	1	0							ENSG00000260246	AC000032.1	0.0586474	1	0
ENSG00000282816	AC000035.1	0.935965	1	0							ENSG00000282816	AC000035.1	-0.255384	1	0							ENSG00000282816	AC000035.1	0.795613	1	0
ENSG00000286742	AC000065.1	1.52093	0.522255	0.282118							ENSG00000286742	AC000065.1	0.744616	0.940155	0.0268005							ENSG00000286742	AC000065.1	1.05865	0.715947	0.145119
ENSG00000287932	AC000065.2	-0.286428	1	0							ENSG00000287932	AC000065.2	1.06654	0.826565	0.082723							ENSG00000287932	AC000065.2	1.79561	0.715947	0.145119
ENSG00000185065	AC000068.1	-0.179513	1	0							ENSG00000185065	AC000068.1	-0.840346	0.91862	0.0368641							ENSG00000185065	AC000068.1	1.05865	0.716097	0.145028
ENSG00000273212	AC000068.2	0.935965	1	0							ENSG00000273212	AC000068.2	-1.25538	0.826565	0.082723							ENSG00000273212	AC000068.2	0.795613	1	0
ENSG00000273300	AC000068.3	-1.06404	0.988019	0.0052347							ENSG00000273300	AC000068.3	-1.25538	0.826565	0.082723							ENSG00000273300	AC000068.3	-0.204387	1	0
ENSG00000286367	AC000072.1	0.935965	1	0							ENSG00000286367	AC000072.1	-0.255384	1	0							ENSG00000286367	AC000072.1	-0.204387	1	0
ENSG00000287146	AC000085.1	0.935965	1	0							ENSG00000287146	AC000085.1	-0.255384	1	0							ENSG00000287146	AC000085.1	0.795613	1	0
ENSG00000243107	AC000120.1	0.935965	1	0							ENSG00000243107	AC000120.1	-0.255384	1	0							ENSG00000243107	AC000120.1	0.795613	1	0
ENSG00000278727	AC000403.1	-0.648998	0.988019	0.0052347							ENSG00000278727	AC000403.1	1.32958	0.855483	0.0677885							ENSG00000278727	AC000403.1	0.433043	0.909666	0.0411179
ENSG00000274898	AC001226.1	0.351002	1	0							ENSG00000274898	AC001226.1	-0.840346	0.91862	0.0368641							ENSG00000274898	AC001226.1	-1.20439	0.708066	0.149926
ENSG00000272330	AC002044.1	0.935965	1	0							ENSG00000272330	AC002044.1	1.55197	0.541767	0.266187							ENSG00000272330	AC002044.1	-0.204387	1	0
ENSG00000273216	AC002059.1	-1.06404	0.988019	0.0052347							ENSG00000273216	AC002059.1	1.74462	0.826565	0.082723							ENSG00000273216	AC002059.1	-0.204387	1	0
ENSG00000233420	AC002069.2	0.935965	1	0							ENSG00000233420	AC002069.2	-0.255384	1	0							ENSG00000233420	AC002069.2	0.795613	1	0
ENSG00000248636	AC002070.1	-0.648998	0.988019	0.0052347							ENSG00000248636	AC002070.1	-0.255384	1	0							ENSG00000248636	AC002070.1	1.79561	0.715947	0.145119
ENSG00000285090	AC002074.1	0.935965	1	0							ENSG00000285090	AC002074.1	-0.255384	1	0							ENSG00000285090	AC002074.1	0.795613	1	0
ENSG00000265975	AC002091.1	-0.0640354	1	0							ENSG00000265975	AC002091.1	-1.25538	0.826565	0.082723							ENSG00000265975	AC002091.1	1.38058	0.715947	0.145119
ENSG00000266389	AC002091.2	1.52093	0.374139	0.426967							ENSG00000266389	AC002091.2	-1.25538	0.826565	0.082723							ENSG00000266389	AC002091.2	0.795613	0.933716	0.0297851
ENSG00000265618	AC002094.2	1.93596	0.881376	0.0548388							ENSG00000265618	AC002094.2	-0.255384	1	0							ENSG00000265618	AC002094.2	0.795613	1	0
ENSG00000277450	AC002094.4	-0.648998	0.988019	0.0052347							ENSG00000277450	AC002094.4	-0.255384	1	0							ENSG00000277450	AC002094.4	0.210651	1	0
ENSG00000267698	AC002116.2	-1.06404	0.73483	0.133813							ENSG00000267698	AC002116.2	0.744616	1	0							ENSG00000267698	AC002116.2	0.795613	0.854033	0.0685256
ENSG00000268947	AC002128.1	-0.648998	0.988019	0.0052347							ENSG00000268947	AC002128.1	-1.84035	0.650358	0.186847							ENSG00000268947	AC002128.1	-0.204387	1	0
ENSG00000271366	AC002128.2	0.935965	1	0							ENSG00000271366	AC002128.2	-0.255384	1	0							ENSG00000271366	AC002128.2	0.795613	1	0
ENSG00000259242	AC002306.1	0.935965	0.952782	0.0210063							ENSG00000259242	AC002306.1	0.744616	1	0							ENSG00000259242	AC002306.1	-0.526315	0.943235	0.0253801
ENSG00000235560	AC002310.1	-0.237367	0.997679	0.00100938							ENSG00000235560	AC002310.1	-1.40739	0.185781	0.731							ENSG00000235560	AC002310.1	-0.226755	0.924583	0.0340542
ENSG00000239791	AC002310.2	-1.06404	1	0							ENSG00000239791	AC002310.2	-1.25538	0.826565	0.082723							ENSG00000239791	AC002310.2	2.79561	0.319156	0.495997
ENSG00000286712	AC002331.1	1.93596	0.881376	0.0548388							ENSG00000286712	AC002331.1	-0.255384	1	0							ENSG00000286712	AC002331.1	0.795613	1	0
ENSG00000261433	AC002347.1	0.935965	0.952782	0.0210063							ENSG00000261433	AC002347.1	-0.255384	1	0							ENSG00000261433	AC002347.1	0.380576	1	0
ENSG00000286163	AC002377.1	1.93596	0.881376	0.0548388							ENSG00000286163	AC002377.1	-0.255384	1	0							ENSG00000286163	AC002377.1	0.795613	1	0
ENSG00000227863	AC002383.1	-0.32707	1	0							ENSG00000227863	AC002383.1	-1.25538	0.826565	0.082723							ENSG00000227863	AC002383.1	1.11754	0.696788	0.1569
ENSG00000267049	AC002398.1	1.52093	0.881376	0.0548388							ENSG00000267049	AC002398.1	1.32958	0.855483	0.0677885							ENSG00000267049	AC002398.1	-0.204387	1	0
ENSG00000267328	AC002398.2	0.935965	1	0							ENSG00000267328	AC002398.2	-0.255384	1	0							ENSG00000267328	AC002398.2	0.795613	1	0
ENSG00000276851	AC002401.4	0.935965	1	0							ENSG00000276851	AC002401.4	-0.255384	1	0							ENSG00000276851	AC002401.4	-0.204387	1	0
ENSG00000283638	AC002407.1	-0.479073	1	0							ENSG00000283638	AC002407.1	0.744616	1	0							ENSG00000283638	AC002407.1	0.210651	1	0
ENSG00000236197	AC002429.2	-1.06404	1	0							ENSG00000236197	AC002429.2	-0.255384	1	0							ENSG00000236197	AC002429.2	0.210651	1	0
ENSG00000231170	AC002451.1	0.935965	1	0							ENSG00000231170	AC002451.1	0.0665442	1	0							ENSG00000231170	AC002451.1	-0.882459	0.708471	0.149678
ENSG00000237819	AC002454.1	0.646458	0.697155	0.156671							ENSG00000237819	AC002454.1	0.561752	0.702328	0.15346							ENSG00000237819	AC002454.1	1.38058	0.00759182	2.11965
ENSG00000223969	AC002456.1	-0.764475	0.969653	0.0133835							ENSG00000223969	AC002456.1	0.744616	1	0							ENSG00000223969	AC002456.1	-0.204387	1	0
ENSG00000286411	AC002458.1	-0.0640354	1	0							ENSG00000286411	AC002458.1	0.744616	1	0							ENSG00000286411	AC002458.1	0.795613	1	0
ENSG00000260188	AC002464.1	-0.648998	0.988019	0.0052347							ENSG00000260188	AC002464.1	1.06654	0.826565	0.082723							ENSG00000260188	AC002464.1	0.35504	0.914591	0.0387729
ENSG00000241764	AC002467.1	-1.26043	0.246147	0.608806							ENSG00000241764	AC002467.1	1.74462	0.417489	0.379355							ENSG00000241764	AC002467.1	0.251292	0.935222	0.0290853
ENSG00000272829	AC002470.1	-0.24846	1	0							ENSG00000272829	AC002470.1	-1.57731	0.625874	0.203513							ENSG00000272829	AC002470.1	-0.526315	0.83323	0.079235
ENSG00000232949	AC002480.2	-0.648998	1	0							ENSG00000232949	AC002480.2	-0.255384	1	0							ENSG00000232949	AC002480.2	0.795613	1	0
ENSG00000233214	AC002511.2	0.935965	1	0							ENSG00000233214	AC002511.2	-0.255384	1	0							ENSG00000233214	AC002511.2	1.79561	0.715947	0.145119
ENSG00000259810	AC002519.1	-0.648998	0.988019	0.0052347							ENSG00000259810	AC002519.1	-1.25538	0.826565	0.082723							ENSG00000259810	AC002519.1	0.795613	1	0
ENSG00000287829	AC002542.6	0.935965	1	0							ENSG00000287829	AC002542.6	-0.255384	1	0							ENSG00000287829	AC002542.6	0.795613	1	0
ENSG00000267653	AC002546.1	0.935965	1	0							ENSG00000267653	AC002546.1	-0.255384	1	0							ENSG00000267653	AC002546.1	0.795613	1	0
ENSG00000261312	AC002550.1	1.93596	0.881376	0.0548388							ENSG00000261312	AC002550.1	0.744616	1	0							ENSG00000261312	AC002550.1	-0.789349	0.731842	0.135583
ENSG00000276571	AC002550.2	-0.648998	0.988019	0.0052347							ENSG00000276571	AC002550.2	-0.255384	1	0							ENSG00000276571	AC002550.2	0.0586474	1	0
ENSG00000261736	AC002551.1	0.351002	1	0							ENSG00000261736	AC002551.1	-0.255384	1	0							ENSG00000261736	AC002551.1	0.795613	1	0
ENSG00000227782	AC002553.1	0.198999	1	0							ENSG00000227782	AC002553.1	-0.518418	1	0							ENSG00000227782	AC002553.1	-1.07886	0.711152	0.148037
ENSG00000275413	AC002553.2	-0.733887	0.841125	0.0751397							ENSG00000275413	AC002553.2	-0.577312	1	0							ENSG00000275413	AC002553.2	0.0300783	1	0
ENSG00000261872	AC002558.2	1.93596	0.881376	0.0548388							ENSG00000261872	AC002558.2	-1.25538	0.826565	0.082723							ENSG00000261872	AC002558.2	0.795613	1	0
ENSG00000262265	AC002558.3	-0.834109	0.313535	0.503714							ENSG00000262265	AC002558.3	0.596517	0.546675	0.262271							ENSG00000262265	AC002558.3	-0.595302	0.326492	0.486127
ENSG00000268266	AC003005.2	2.52093	0.305364	0.515183							ENSG00000268266	AC003005.2	-0.255384	1	0							ENSG00000268266	AC003005.2	0.795613	1	0
ENSG00000285486	AC003043.2	0.935965	1	0							ENSG00000285486	AC003043.2	-0.255384	1	0							ENSG00000285486	AC003043.2	-0.789349	0.866508	0.0622274
ENSG00000287523	AC003044.1	-0.0640354	1	0							ENSG00000287523	AC003044.1	-1.84035	0.650358	0.186847							ENSG00000287523	AC003044.1	0.795613	1	0
ENSG00000287672	AC003086.1	0.614037	1	0							ENSG00000287672	AC003086.1	-1.25538	0.826565	0.082723							ENSG00000287672	AC003086.1	0.795613	1	0
ENSG00000236453	AC003092.1	-0.0640354	1	0							ENSG00000236453	AC003092.1	-0.255384	1	0							ENSG00000236453	AC003092.1	0.795613	1	0
ENSG00000287093	AC003093.1	0.935965	1	0							ENSG00000287093	AC003093.1	1.74462	0.699147	0.155431							ENSG00000287093	AC003093.1	-0.204387	1	0
ENSG00000260793	AC003102.1	-0.0327845	1	0							ENSG00000260793	AC003102.1	-0.380915	0.846395	0.0724271							ENSG00000260793	AC003102.1	-0.479009	0.687405	0.162787
ENSG00000279159	AC003681.1	-0.172095	1	0							ENSG00000279159	AC003681.1	1.13693	0.17848	0.748411							ENSG00000279159	AC003681.1	-0.00408834	1	0
ENSG00000268392	AC003682.1	0.935965	1	0							ENSG00000268392	AC003682.1	1.32958	0.866646	0.062158							ENSG00000268392	AC003682.1	0.795613	1	0
ENSG00000268564	AC003956.1	1.93596	0.881376	0.0548388							ENSG00000268564	AC003956.1	-0.255384	1	0							ENSG00000268564	AC003956.1	-0.204387	1	0
ENSG00000263280	AC003965.1	1.52093	0.881376	0.0548388							ENSG00000263280	AC003965.1	1.32958	0.855483	0.0677885							ENSG00000263280	AC003965.1	-1.20439	0.875204	0.0578907
ENSG00000236536	AC003986.3	0.935965	1	0							ENSG00000236536	AC003986.3	-0.255384	1	0							ENSG00000236536	AC003986.3	-0.204387	1	0
ENSG00000234223	AC003988.1	-0.0640354	1	0							ENSG00000234223	AC003988.1	-0.255384	1	0							ENSG00000234223	AC003988.1	0.795613	1	0
ENSG00000228113	AC003991.1	0.935965	1	0							ENSG00000228113	AC003991.1	0.744616	1	0							ENSG00000228113	AC003991.1	0.795613	1	0
ENSG00000254003	AC003991.2	1.93596	0.881376	0.0548388							ENSG00000254003	AC003991.2	-0.255384	1	0							ENSG00000254003	AC003991.2	0.210651	1	0
ENSG00000237903	AC004000.1	0.935965	1	0							ENSG00000237903	AC004000.1	0.744616	1	0							ENSG00000237903	AC004000.1	0.795613	1	0
ENSG00000262482	AC004034.1	0.198999	1	0							ENSG00000262482	AC004034.1	0.329579	1	0							ENSG00000262482	AC004034.1	1.79561	0.292854	0.533349
ENSG00000230612	AC004039.1	-0.648998	0.988019	0.0052347							ENSG00000230612	AC004039.1	-0.255384	1	0							ENSG00000230612	AC004039.1	1.79561	0.715947	0.145119
ENSG00000248242	AC004053.1	0.935965	1	0							ENSG00000248242	AC004053.1	-0.255384	1	0							ENSG00000248242	AC004053.1	0.795613	1	0
ENSG00000273447	AC004067.1	0.0879677	1	0							ENSG00000273447	AC004067.1	-2.25538	0.433852	0.362659							ENSG00000273447	AC004067.1	-0.789349	0.866508	0.0622274
ENSG00000251259	AC004069.1	-2.4855	0.000547066	3.26196							ENSG00000251259	AC004069.1	-0.255384	1	0							ENSG00000251259	AC004069.1	0.103735	1	0
ENSG00000276449	AC004076.2	0.351002	1	0							ENSG00000276449	AC004076.2	0.744616	0.912352	0.0398375							ENSG00000276449	AC004076.2	1.15818	0.576035	0.239551
ENSG00000254180	AC004083.1	-0.0640354	1	0							ENSG00000254180	AC004083.1	-0.255384	1	0							ENSG00000254180	AC004083.1	0.795613	1	0
ENSG00000271133	AC004130.2	-0.32707	1	0							ENSG00000271133	AC004130.2	1.74462	0.699147	0.155431							ENSG00000271133	AC004130.2	-0.374312	1	0
ENSG00000263571	AC004147.2	0.935965	1	0							ENSG00000263571	AC004147.2	-0.255384	1	0							ENSG00000263571	AC004147.2	0.795613	1	0
ENSG00000263272	AC004148.1	-1.25668	0.053336	1.27298							ENSG00000263272	AC004148.1	-0.425309	0.872237	0.0593656							ENSG00000263272	AC004148.1	0.88086	0.0690393	1.1609
ENSG00000267666	AC004156.1	0.351002	1	0							ENSG00000267666	AC004156.1	0.744616	1	0							ENSG00000267666	AC004156.1	0.532579	0.99249	0.00327393
ENSG00000260664	AC004158.1	-0.0640354	1	0							ENSG00000260664	AC004158.1	0.744616	1	0							ENSG00000260664	AC004158.1	0.795613	1	0
ENSG00000230333	AC004160.1	0.935965	1	0							ENSG00000230333	AC004160.1	-0.255384	1	0							ENSG00000230333	AC004160.1	0.795613	1	0
ENSG00000267457	AC004223.2	-0.648998	1	0							ENSG00000267457	AC004223.2	0.744616	1	0							ENSG00000267457	AC004223.2	1.21065	0.754788	0.122175
ENSG00000273687	AC004223.4	-0.23396	1	0							ENSG00000273687	AC004223.4	-1.25538	0.826565	0.082723							ENSG00000273687	AC004223.4	0.532579	0.99249	0.00327393
ENSG00000262899	AC004232.1	1.25789	0.878553	0.056232							ENSG00000262899	AC004232.1	-0.255384	1	0							ENSG00000262899	AC004232.1	0.795613	1	0
ENSG00000262362	AC004233.1	0.935965	1	0							ENSG00000262362	AC004233.1	1.32958	0.869767	0.0605971							ENSG00000262362	AC004233.1	0.795613	1	0
ENSG00000272079	AC004233.2	0.935965	1	0							ENSG00000272079	AC004233.2	1.32958	0.681214	0.166716							ENSG00000272079	AC004233.2	0.0951733	1	0
ENSG00000274367	AC004233.3	-0.0640354	1	0							ENSG00000274367	AC004233.3	-1.25538	0.826565	0.082723							ENSG00000274367	AC004233.3	2.38058	0.482832	0.316204
ENSG00000257433	AC004241.1	-0.648998	0.779298	0.108297							ENSG00000257433	AC004241.1	-0.518418	1	0							ENSG00000257433	AC004241.1	-0.351228	0.915413	0.0383827
ENSG00000274902	AC004241.2	-0.0640354	1	0							ENSG00000274902	AC004241.2	-0.255384	1	0							ENSG00000274902	AC004241.2	0.795613	1	0
ENSG00000276390	AC004241.3	-0.350917	0.952189	0.0212769							ENSG00000276390	AC004241.3	0.0441763	1	0							ENSG00000276390	AC004241.3	-0.514727	0.660236	0.180301
ENSG00000263990	AC004253.1	0.935965	1	0							ENSG00000263990	AC004253.1	-0.255384	1	0							ENSG00000263990	AC004253.1	1.79561	0.715947	0.145119
ENSG00000269635	AC004257.1	-0.0640354	1	0							ENSG00000269635	AC004257.1	-0.255384	1	0							ENSG00000269635	AC004257.1	1.79561	0.715947	0.145119
ENSG00000275936	AC004263.1	-0.0640354	1	0							ENSG00000275936	AC004263.1	-0.255384	1	0							ENSG00000275936	AC004263.1	2.38058	0.482832	0.316204
ENSG00000286067	AC004263.2	-0.0640354	1	0							ENSG00000286067	AC004263.2	-1.25538	0.79922	0.0973335							ENSG00000286067	AC004263.2	-0.341891	1	0
ENSG00000268812	AC004264.1	0.935965	1	0							ENSG00000268812	AC004264.1	-0.255384	1	0							ENSG00000268812	AC004264.1	0.795613	1	0
ENSG00000281530	AC004461.2	-0.0640354	1	0							ENSG00000281530	AC004461.2	-0.255384	1	0							ENSG00000281530	AC004461.2	-0.204387	1	0
ENSG00000268069	AC004466.1	-0.0640354	1	0							ENSG00000268069	AC004466.1	-0.255384	1	0							ENSG00000268069	AC004466.1	0.795613	1	0
ENSG00000274737	AC004466.2	-1.38596	0.881376	0.0548388							ENSG00000274737	AC004466.2	-0.255384	1	0							ENSG00000274737	AC004466.2	0.210651	1	0
ENSG00000276691	AC004466.3	-0.0640354	1	0							ENSG00000276691	AC004466.3	-0.255384	1	0							ENSG00000276691	AC004466.3	0.795613	1	0
ENSG00000223461	AC004471.1	0.935965	1	0							ENSG00000223461	AC004471.1	-0.255384	1	0							ENSG00000223461	AC004471.1	0.795613	1	0
ENSG00000263412	AC004477.1	-0.742107	0.815372	0.088644							ENSG00000263412	AC004477.1	0.159654	1	0							ENSG00000263412	AC004477.1	-1.52632	0.459078	0.338114
ENSG00000266341	AC004477.2	0.935965	1	0							ENSG00000266341	AC004477.2	-0.255384	1	0							ENSG00000266341	AC004477.2	-0.204387	1	0
ENSG00000278765	AC004477.3	0.935965	1	0							ENSG00000278765	AC004477.3	-1.25538	0.826565	0.082723							ENSG00000278765	AC004477.3	0.795613	1	0
ENSG00000267122	AC004490.1	-0.0640354	1	0							ENSG00000267122	AC004490.1	0.744616	1	0							ENSG00000267122	AC004490.1	0.795613	1	0
ENSG00000272072	AC004492.1	-0.0640354	1	0							ENSG00000272072	AC004492.1	0.744616	1	0							ENSG00000272072	AC004492.1	-1.52632	0.715947	0.145119
ENSG00000262312	AC004494.1	0.935965	0.881376	0.0548388							ENSG00000262312	AC004494.1	-0.670421	0.972365	0.0121708							ENSG00000262312	AC004494.1	-0.204387	1	0
ENSG00000286921	AC004522.4	1.52093	0.881376	0.0548388							ENSG00000286921	AC004522.4	-0.255384	1	0							ENSG00000286921	AC004522.4	-0.204387	1	0
ENSG00000286923	AC004522.5	-0.648998	0.988019	0.0052347							ENSG00000286923	AC004522.5	-0.255384	1	0							ENSG00000286923	AC004522.5	-1.52632	0.459078	0.338114
ENSG00000266990	AC004528.1	0.351002	1	0							ENSG00000266990	AC004528.1	-0.255384	1	0							ENSG00000266990	AC004528.1	-1.20439	0.875204	0.0578907
ENSG00000274177	AC004528.2	0.935965	1	0							ENSG00000274177	AC004528.2	-0.255384	1	0							ENSG00000274177	AC004528.2	0.795613	1	0
ENSG00000214870	AC004540.1	-0.442547	1	0							ENSG00000214870	AC004540.1	-0.0627389	1	0							ENSG00000214870	AC004540.1	2.00206	0.0102202	1.99054
ENSG00000225792	AC004540.2	-3.1515	0.0962636	1.01654							ENSG00000225792	AC004540.2	-0.255384	1	0							ENSG00000225792	AC004540.2	1.26954	0.1365	0.864867
ENSG00000269972	AC004542.1	-0.0640354	1	0							ENSG00000269972	AC004542.1	-0.255384	1	0							ENSG00000269972	AC004542.1	0.795613	1	0
ENSG00000269987	AC004542.2	0.351002	1	0							ENSG00000269987	AC004542.2	0.744616	1	0							ENSG00000269987	AC004542.2	0.210651	1	0
ENSG00000257452	AC004551.1	-0.0640354	1	0							ENSG00000257452	AC004551.1	-0.255384	1	0							ENSG00000257452	AC004551.1	0.795613	1	0
ENSG00000282840	AC004554.2	-0.648998	1	0							ENSG00000282840	AC004554.2	-0.255384	1	0							ENSG00000282840	AC004554.2	-0.204387	1	0
ENSG00000276345	AC004556.3	-2.23396	0.306027	0.51424							ENSG00000276345	AC004556.3	-0.255384	1	0							ENSG00000276345	AC004556.3	-0.550837	0.540292	0.267371
ENSG00000262298	AC004584.1	0.935965	1	0							ENSG00000262298	AC004584.1	0.744616	1	0							ENSG00000262298	AC004584.1	0.795613	1	0
ENSG00000263120	AC004584.3	-1.06404	0.988019	0.0052347							ENSG00000263120	AC004584.3	1.32958	0.867519	0.0617211							ENSG00000263120	AC004584.3	1.01801	0.677887	0.168843
ENSG00000266088	AC004585.1	-1.30611	0.087467	1.05816							ENSG00000266088	AC004585.1	-1.57731	0.625874	0.203513							ENSG00000266088	AC004585.1	-0.462185	0.715947	0.145119
ENSG00000285081	AC004593.2	-0.648998	0.988019	0.0052347							ENSG00000285081	AC004593.2	-1.25538	0.826565	0.082723							ENSG00000285081	AC004593.2	2.79561	0.292605	0.533718
ENSG00000285162	AC004593.3	0.935965	1	0							ENSG00000285162	AC004593.3	-0.255384	1	0							ENSG00000285162	AC004593.3	0.380576	1	0
ENSG00000267394	AC004596.1	0.935965	1	0							ENSG00000267394	AC004596.1	-0.255384	1	0							ENSG00000267394	AC004596.1	0.795613	1	0
ENSG00000267285	AC004672.2	0.935965	1	0							ENSG00000267285	AC004672.2	-0.255384	1	0							ENSG00000267285	AC004672.2	0.795613	1	0
ENSG00000265206	AC004687.1	-0.937658	0.0657611	1.18203							ENSG00000265206	AC004687.1	0.04608	1	0							ENSG00000265206	AC004687.1	-0.192705	0.865269	0.0628486
ENSG00000286788	AC004687.3	0.935965	1	0							ENSG00000286788	AC004687.3	-1.25538	0.826565	0.082723							ENSG00000286788	AC004687.3	-0.204387	1	0
ENSG00000261996	AC004706.1	-0.801001	0.906015	0.0428644							ENSG00000261996	AC004706.1	-0.255384	1	0							ENSG00000261996	AC004706.1	-0.204387	1	0
ENSG00000282936	AC004706.3	-1.06404	0.988019	0.0052347							ENSG00000282936	AC004706.3	0.744616	1	0							ENSG00000282936	AC004706.3	-0.789349	0.715947	0.145119
ENSG00000285704	AC004765.1	0.351002	1	0							ENSG00000285704	AC004765.1	-0.255384	1	0							ENSG00000285704	AC004765.1	0.795613	1	0
ENSG00000227495	AC004771.1	0.720236	0.662798	0.178619							ENSG00000227495	AC004771.1	-0.840346	0.91862	0.0368641							ENSG00000227495	AC004771.1	0.573221	0.886243	0.0524474
ENSG00000234203	AC004771.2	-0.0640354	1	0							ENSG00000234203	AC004771.2	-0.255384	1	0							ENSG00000234203	AC004771.2	-0.204387	1	0
ENSG00000262227	AC004771.3	-0.23396	1	0							ENSG00000262227	AC004771.3	-0.255384	1	0							ENSG00000262227	AC004771.3	0.795613	0.836614	0.0774751
ENSG00000262429	AC004771.4	0.520927	1	0							ENSG00000262429	AC004771.4	0.329579	1	0							ENSG00000262429	AC004771.4	-0.619424	0.864953	0.0630076
ENSG00000177369	AC004797.1	-0.87139	0.965121	0.0154181							ENSG00000177369	AC004797.1	-3.06274	0.0222363	1.65294							ENSG00000177369	AC004797.1	1.60297	0.404173	0.393432
ENSG00000257985	AC004801.4	0.935965	1	0							ENSG00000257985	AC004801.4	-0.255384	1	0							ENSG00000257985	AC004801.4	-0.204387	1	0
ENSG00000276814	AC004801.6	-1.87139	0.655241	0.183599							ENSG00000276814	AC004801.6	-0.255384	1	0							ENSG00000276814	AC004801.6	1.21065	0.715947	0.145119
ENSG00000250132	AC004803.1	-0.742107	0.952782	0.0210063							ENSG00000250132	AC004803.1	-0.840346	0.855483	0.0677885							ENSG00000250132	AC004803.1	0.696077	0.695451	0.157733
ENSG00000277283	AC004812.2	-0.167129	1	0							ENSG00000277283	AC004812.2	-0.785899	0.767413	0.114971							ENSG00000277283	AC004812.2	0.795613	0.368115	0.434017
ENSG00000259153	AC004816.1	0.029074	1	0							ENSG00000259153	AC004816.1	-0.255384	1	0							ENSG00000259153	AC004816.1	0.117541	1	0
ENSG00000275630	AC004816.2	0.935965	1	0							ENSG00000275630	AC004816.2	-1.25538	0.826565	0.082723							ENSG00000275630	AC004816.2	0.795613	0.92162	0.0354483
ENSG00000269927	AC004817.3	0.557453	0.775663	0.110327							ENSG00000269927	AC004817.3	-0.255384	1	0							ENSG00000269927	AC004817.3	-0.0788561	1	0
ENSG00000269945	AC004817.4	0.935965	1	0							ENSG00000269945	AC004817.4	-0.255384	1	0							ENSG00000269945	AC004817.4	-0.204387	1	0
ENSG00000286423	AC004817.5	-0.385963	1	0							ENSG00000286423	AC004817.5	-0.255384	1	0							ENSG00000286423	AC004817.5	-0.204387	1	0
ENSG00000274818	AC004825.2	0.133904	1	0							ENSG00000274818	AC004825.2	0.159654	1	0							ENSG00000274818	AC004825.2	-0.415891	0.725565	0.139324
ENSG00000287643	AC004825.3	-1.06404	1	0							ENSG00000287643	AC004825.3	0.159654	1	0							ENSG00000287643	AC004825.3	0.380576	1	0
ENSG00000286333	AC004828.2	0.935965	1	0							ENSG00000286333	AC004828.2	-0.255384	1	0							ENSG00000286333	AC004828.2	0.795613	1	0
ENSG00000181123	AC004832.1	0.935965	1	0							ENSG00000181123	AC004832.1	-0.255384	1	0							ENSG00000181123	AC004832.1	0.795613	1	0
ENSG00000272689	AC004832.4	-0.648998	1	0							ENSG00000272689	AC004832.4	0.744616	1	0							ENSG00000272689	AC004832.4	0.795613	1	0
ENSG00000273350	AC004832.5	-0.0640354	1	0							ENSG00000273350	AC004832.5	-0.255384	1	0							ENSG00000273350	AC004832.5	-0.204387	1	0
ENSG00000273428	AC004832.6	0.713572	0.881376	0.0548388							ENSG00000273428	AC004832.6	0.551971	0.91862	0.0368641							ENSG00000273428	AC004832.6	1.21065	0.552355	0.257782
ENSG00000284523	AC004834.1	1.93596	0.881376	0.0548388							ENSG00000284523	AC004834.1	-0.255384	1	0							ENSG00000284523	AC004834.1	0.795613	1	0
ENSG00000228554	AC004837.2	0.935965	1	0							ENSG00000228554	AC004837.2	-0.255384	1	0							ENSG00000228554	AC004837.2	0.795613	1	0
ENSG00000287584	AC004837.4	-1.38596	0.483031	0.316025							ENSG00000287584	AC004837.4	-1.25538	0.79922	0.0973335							ENSG00000287584	AC004837.4	-0.619424	0.868732	0.0611143
ENSG00000272854	AC004839.2	0.450538	1	0							ENSG00000272854	AC004839.2	1.74462	0.699147	0.155431							ENSG00000272854	AC004839.2	0.380576	0.987664	0.0053908
ENSG00000258376	AC004846.1	-0.900537	0.760332	0.118997							ENSG00000258376	AC004846.1	0.744616	0.962146	0.016759							ENSG00000258376	AC004846.1	-1.52632	0.478764	0.319879
ENSG00000258944	AC004846.2	0.935965	0.86792	0.0615205							ENSG00000258944	AC004846.2	-1.57731	0.325427	0.487547							ENSG00000258944	AC004846.2	0.210651	0.928107	0.0324019
ENSG00000260997	AC004847.1	0.388477	0.903937	0.043862							ENSG00000260997	AC004847.1	-1.06274	0.402065	0.395704							ENSG00000260997	AC004847.1	0.972491	0.0468228	1.32954
ENSG00000272768	AC004854.2	-0.426605	0.851882	0.0696206							ENSG00000272768	AC004854.2	0.00765046	1	0							ENSG00000272768	AC004854.2	0.741165	0.482832	0.316204
ENSG00000239636	AC004865.2	0.257893	0.988019	0.0052347							ENSG00000239636	AC004865.2	1.74462	0.0703501	1.15274							ENSG00000239636	AC004865.2	0.108771	1	0
ENSG00000273419	AC004877.1	1.52093	0.881376	0.0548388							ENSG00000273419	AC004877.1	1.32958	0.855483	0.0677885							ENSG00000273419	AC004877.1	1.79561	0.715947	0.145119
ENSG00000232396	AC004882.1	0.935965	1	0							ENSG00000232396	AC004882.1	-0.255384	1	0							ENSG00000232396	AC004882.1	-0.204387	1	0
ENSG00000242154	AC004884.2	-0.286428	1	0							ENSG00000242154	AC004884.2	-0.255384	1	0							ENSG00000242154	AC004884.2	0.532579	0.993037	0.00303443
ENSG00000244198	AC004889.1	-0.648998	0.572262	0.242405							ENSG00000244198	AC004889.1	0.028409	1	0							ENSG00000244198	AC004889.1	0.0712475	1	0
ENSG00000286305	AC004893.3	0.351002	1	0							ENSG00000286305	AC004893.3	0.744616	1	0							ENSG00000286305	AC004893.3	0.0586474	1	0
ENSG00000231704	AC004895.1	-0.648998	0.988019	0.0052347							ENSG00000231704	AC004895.1	-1.25538	0.826565	0.082723							ENSG00000231704	AC004895.1	0.795613	1	0
ENSG00000285518	AC004900.1	0.935965	1	0							ENSG00000285518	AC004900.1	0.744616	1	0							ENSG00000285518	AC004900.1	0.795613	1	0
ENSG00000237286	AC004906.1	0.935965	1	0							ENSG00000237286	AC004906.1	-1.25538	0.826565	0.082723							ENSG00000237286	AC004906.1	0.795613	1	0
ENSG00000272812	AC004908.2	-0.0640354	1	0							ENSG00000272812	AC004908.2	0.159654	1	0							ENSG00000272812	AC004908.2	-0.55231	0.761558	0.118297
ENSG00000273402	AC004908.3	-0.385963	1	0							ENSG00000273402	AC004908.3	-0.255384	1	0							ENSG00000273402	AC004908.3	0.380576	1	0
ENSG00000244701	AC004918.1	0.0994633	1	0							ENSG00000244701	AC004918.1	-1.06274	0.625874	0.203513							ENSG00000244701	AC004918.1	-0.63323	0.715947	0.145119
ENSG00000270157	AC004918.4	0.646458	0.988019	0.0052347							ENSG00000270157	AC004918.4	-1.25538	0.826565	0.082723							ENSG00000270157	AC004918.4	1.21065	0.740213	0.130644
ENSG00000273341	AC004921.1	1.93596	0.881376	0.0548388							ENSG00000273341	AC004921.1	0.744616	1	0							ENSG00000273341	AC004921.1	0.795613	1	0
ENSG00000287519	AC004921.2	-0.0640354	1	0							ENSG00000287519	AC004921.2	-0.255384	1	0							ENSG00000287519	AC004921.2	2.38058	0.482832	0.316204
ENSG00000255306	AC004923.4	2.93596	0.423398	0.373251							ENSG00000255306	AC004923.4	-0.255384	1	0							ENSG00000255306	AC004923.4	2.38058	0.506143	0.295727
ENSG00000287574	AC004938.2	0.198999	1	0							ENSG00000287574	AC004938.2	-1.25538	0.708038	0.149943							ENSG00000287574	AC004938.2	-0.0788561	1	0
ENSG00000228151	AC004941.1	-0.0640354	1	0							ENSG00000228151	AC004941.1	-0.255384	1	0							ENSG00000228151	AC004941.1	0.795613	1	0
ENSG00000259209	AC004943.1	0.935965	1	0							ENSG00000259209	AC004943.1	0.744616	1	0							ENSG00000259209	AC004943.1	1.79561	0.715947	0.145119
ENSG00000259768	AC004943.2	-1.44255	0.372735	0.428599							ENSG00000259768	AC004943.2	-0.448029	0.923005	0.0347958							ENSG00000259768	AC004943.2	0.0180054	1	0
ENSG00000279206	AC004943.3	0.935965	1	0							ENSG00000279206	AC004943.3	-0.255384	1	0							ENSG00000279206	AC004943.3	0.795613	1	0
ENSG00000286507	AC004947.3	-0.0640354	1	0							ENSG00000286507	AC004947.3	-0.255384	1	0							ENSG00000286507	AC004947.3	-0.204387	1	0
ENSG00000272745	AC004948.1	1.67293	0.697839	0.156245							ENSG00000272745	AC004948.1	-0.255384	1	0							ENSG00000272745	AC004948.1	2.38058	0.492027	0.308011
ENSG00000283117	AC004949.1	-0.0640354	1	0							ENSG00000283117	AC004949.1	-0.255384	1	0							ENSG00000283117	AC004949.1	0.795613	1	0
ENSG00000228434	AC004951.1	-0.144206	1	0							ENSG00000228434	AC004951.1	0.0565601	1	0							ENSG00000228434	AC004951.1	-0.481227	0.574928	0.240386
ENSG00000238358	AC004969.1	-0.0640354	1	0							ENSG00000238358	AC004969.1	-0.255384	1	0							ENSG00000238358	AC004969.1	0.795613	1	0
ENSG00000226661	AC004973.1	0.935965	1	0							ENSG00000226661	AC004973.1	-0.255384	1	0							ENSG00000226661	AC004973.1	0.795613	1	0
ENSG00000285612	AC004974.1	-0.0640354	1	0							ENSG00000285612	AC004974.1	0.481582	0.989133	0.00474553							ENSG00000285612	AC004974.1	1.21065	0.511483	0.291168
ENSG00000272732	AC004982.1	1.93596	0.881376	0.0548388							ENSG00000272732	AC004982.1	-0.255384	1	0							ENSG00000272732	AC004982.1	0.795613	0.951663	0.0215168
ENSG00000272894	AC004982.2	-0.208425	1	0							ENSG00000272894	AC004982.2	2.44506	0.155129	0.809307							ENSG00000272894	AC004982.2	0.573221	0.715947	0.145119
ENSG00000203446	AC004988.1	0.935965	1	0							ENSG00000203446	AC004988.1	-0.255384	1	0							ENSG00000203446	AC004988.1	0.795613	1	0
ENSG00000232756	AC004990.1	-0.0640354	1	0							ENSG00000232756	AC004990.1	0.744616	1	0							ENSG00000232756	AC004990.1	2.38058	0.514824	0.288342
ENSG00000273387	AC005005.3	0.935965	1	0							ENSG00000273387	AC005005.3	0.744616	1	0							ENSG00000273387	AC005005.3	0.795613	1	0
ENSG00000278920	AC005005.4	-0.0640354	1	0							ENSG00000278920	AC005005.4	0.744616	1	0							ENSG00000278920	AC005005.4	0.795613	0.951812	0.021449
ENSG00000231255	AC005009.1	-0.0640354	1	0							ENSG00000231255	AC005009.1	-0.255384	1	0							ENSG00000231255	AC005009.1	0.795613	1	0
ENSG00000233073	AC005009.2	-0.0640354	1	0							ENSG00000233073	AC005009.2	-0.255384	1	0							ENSG00000233073	AC005009.2	0.795613	1	0
ENSG00000272361	AC005014.2	-0.385963	1	0							ENSG00000272361	AC005014.2	-1.84035	0.634828	0.197344							ENSG00000272361	AC005014.2	-0.204387	1	0
ENSG00000270462	AC005034.2	0.935965	1	0							ENSG00000270462	AC005034.2	-0.255384	1	0							ENSG00000270462	AC005034.2	0.795613	1	0
ENSG00000270696	AC005034.3	0.935965	1	0							ENSG00000270696	AC005034.3	-0.255384	1	0							ENSG00000270696	AC005034.3	0.795613	1	0
ENSG00000270996	AC005034.4	-0.0640354	1	0							ENSG00000270996	AC005034.4	-0.255384	1	0							ENSG00000270996	AC005034.4	-0.204387	1	0
ENSG00000271452	AC005034.5	0.935965	1	0							ENSG00000271452	AC005034.5	-0.255384	1	0							ENSG00000271452	AC005034.5	1.79561	0.522378	0.282015
ENSG00000286045	AC005034.6	0.351002	1	0							ENSG00000286045	AC005034.6	-0.255384	1	0							ENSG00000286045	AC005034.6	-0.204387	1	0
ENSG00000183308	AC005037.1	-0.905338	0.662798	0.178619							ENSG00000183308	AC005037.1	1.91454	0.320991	0.493507							ENSG00000183308	AC005037.1	-0.426779	0.925751	0.0335059
ENSG00000286218	AC005040.2	0.935965	1	0							ENSG00000286218	AC005040.2	-0.255384	1	0							ENSG00000286218	AC005040.2	-0.204387	1	0
ENSG00000286623	AC005041.4	-0.648998	0.988019	0.0052347							ENSG00000286623	AC005041.4	-0.255384	1	0							ENSG00000286623	AC005041.4	0.795613	1	0
ENSG00000286883	AC005041.5	0.198999	1	0							ENSG00000286883	AC005041.5	-2.25538	0.433852	0.362659							ENSG00000286883	AC005041.5	0.380576	1	0
ENSG00000273055	AC005046.1	0.198999	1	0							ENSG00000273055	AC005046.1	-0.840346	0.91862	0.0368641							ENSG00000273055	AC005046.1	-1.20439	0.542339	0.265729
ENSG00000267052	AC005050.1	-0.0640354	1	0							ENSG00000267052	AC005050.1	-0.255384	1	0							ENSG00000267052	AC005050.1	0.795613	1	0
ENSG00000286076	AC005050.3	-0.0640354	1	0							ENSG00000286076	AC005050.3	-1.25538	0.826565	0.082723							ENSG00000286076	AC005050.3	-0.789349	0.866508	0.0622274
ENSG00000286366	AC005052.2	-2.649	0.324641	0.488596							ENSG00000286366	AC005052.2	0.744616	1	0							ENSG00000286366	AC005052.2	0.0586474	1	0
ENSG00000243004	AC005062.1	-1.23396	0.797381	0.0983342							ENSG00000243004	AC005062.1	1.32958	0.855483	0.0677885							ENSG00000243004	AC005062.1	-2.66382	0.177177	0.751594
ENSG00000272918	AC005070.3	-1.23396	0.441057	0.355506							ENSG00000272918	AC005070.3	0.0441763	1	0							ENSG00000272918	AC005070.3	0.573221	0.671167	0.173169
ENSG00000287631	AC005071.1	0.935965	1	0							ENSG00000287631	AC005071.1	0.744616	1	0							ENSG00000287631	AC005071.1	-0.204387	1	0
ENSG00000272219	AC005072.1	0.158357	1	0							ENSG00000272219	AC005072.1	-1.84035	0.338338	0.470649							ENSG00000272219	AC005072.1	1.21065	0.126668	0.897334
ENSG00000224046	AC005076.1	-0.385963	0.926143	0.0333219							ENSG00000224046	AC005076.1	0.744616	0.951869	0.0214228							ENSG00000224046	AC005076.1	-1.03446	0.363659	0.439306
ENSG00000287815	AC005081.1	0.935965	1	0							ENSG00000287815	AC005081.1	1.32958	0.855483	0.0677885							ENSG00000287815	AC005081.1	-0.789349	0.866508	0.0622274
ENSG00000226816	AC005082.1	0.213499	1	0							ENSG00000226816	AC005082.1	0.131639	1	0							ENSG00000226816	AC005082.1	0.719377	0.166855	0.777662
ENSG00000285926	AC005082.2	0.935965	1	0							ENSG00000285926	AC005082.2	0.744616	1	0							ENSG00000285926	AC005082.2	-0.204387	1	0
ENSG00000233834	AC005083.1	-1.40643	0.0983562	1.0072							ENSG00000233834	AC005083.1	0.744616	0.940155	0.0268005							ENSG00000233834	AC005083.1	0.473685	0.92162	0.0354483
ENSG00000261535	AC005086.2	0.935965	1	0							ENSG00000261535	AC005086.2	-0.255384	1	0							ENSG00000261535	AC005086.2	-0.789349	1	0
ENSG00000274080	AC005089.1	-0.0640354	1	0							ENSG00000274080	AC005089.1	-0.255384	1	0							ENSG00000274080	AC005089.1	0.795613	1	0
ENSG00000229893	AC005091.1	0.935965	1	0							ENSG00000229893	AC005091.1	-0.255384	1	0							ENSG00000229893	AC005091.1	0.795613	1	0
ENSG00000259294	AC005096.1	-0.0640354	1	0							ENSG00000259294	AC005096.1	-0.255384	1	0							ENSG00000259294	AC005096.1	2.38058	0.482832	0.316204
ENSG00000260951	AC005100.1	-0.0640354	1	0							ENSG00000260951	AC005100.1	0.744616	1	0							ENSG00000260951	AC005100.1	0.795613	1	0
ENSG00000288080	AC005104.3	-0.0640354	1	0							ENSG00000288080	AC005104.3	-1.25538	0.826565	0.082723							ENSG00000288080	AC005104.3	0.795613	1	0
ENSG00000272568	AC005162.3	-0.0640354	1	0							ENSG00000272568	AC005162.3	-0.255384	1	0							ENSG00000272568	AC005162.3	-1.07886	0.662491	0.17882
ENSG00000223561	AC005165.1	0.351002	1	0							ENSG00000223561	AC005165.1	0.481582	0.985918	0.00615927							ENSG00000223561	AC005165.1	0.473685	0.977556	0.00985828
ENSG00000287096	AC005165.3	0.935965	1	0							ENSG00000287096	AC005165.3	-0.255384	1	0							ENSG00000287096	AC005165.3	0.795613	1	0
ENSG00000269694	AC005197.1	1.93596	0.881376	0.0548388							ENSG00000269694	AC005197.1	0.744616	1	0							ENSG00000269694	AC005197.1	0.795613	1	0
ENSG00000236352	AC005220.1	0.935965	1	0							ENSG00000236352	AC005220.1	-0.255384	1	0							ENSG00000236352	AC005220.1	1.79561	0.715947	0.145119
ENSG00000266378	AC005224.2	0.216073	1	0							ENSG00000266378	AC005224.2	-0.840346	0.61725	0.209539							ENSG00000266378	AC005224.2	0.751219	0.483204	0.315869
ENSG00000266709	AC005224.3	1.07347	0.662798	0.178619							ENSG00000266709	AC005224.3	-0.255384	1	0							ENSG00000266709	AC005224.3	0.0586474	1	0
ENSG00000258443	AC005225.1	-0.648998	1	0							ENSG00000258443	AC005225.1	-0.255384	1	0							ENSG00000258443	AC005225.1	0.795613	1	0
ENSG00000258603	AC005225.2	-0.648998	0.988019	0.0052347							ENSG00000258603	AC005225.2	0.329579	1	0							ENSG00000258603	AC005225.2	0.210651	1	0
ENSG00000273314	AC005229.4	-0.648998	0.851882	0.0696206							ENSG00000273314	AC005229.4	-1.25538	0.719802	0.142787							ENSG00000273314	AC005229.4	2.04354	0.0306645	1.51336
ENSG00000225521	AC005237.1	1.93596	0.881376	0.0548388							ENSG00000225521	AC005237.1	-0.255384	1	0							ENSG00000225521	AC005237.1	0.795613	1	0
ENSG00000268030	AC005253.1	-0.286428	1	0							ENSG00000268030	AC005253.1	0.422688	1	0							ENSG00000268030	AC005253.1	0.573221	0.875204	0.0578907
ENSG00000268983	AC005253.2	0.935965	1	0							ENSG00000268983	AC005253.2	-0.255384	1	0							ENSG00000268983	AC005253.2	1.79561	0.715947	0.145119
ENSG00000286880	AC005258.2	0.935965	1	0							ENSG00000286880	AC005258.2	-0.255384	1	0							ENSG00000286880	AC005258.2	0.795613	1	0
ENSG00000268205	AC005261.1	0.358127	0.837358	0.077089							ENSG00000268205	AC005261.1	-0.392887	0.785659	0.104766							ENSG00000268205	AC005261.1	0.740751	0.164066	0.784982
ENSG00000268678	AC005261.2	0.935965	1	0							ENSG00000268678	AC005261.2	-1.25538	0.826565	0.082723							ENSG00000268678	AC005261.2	0.795613	0.715947	0.145119
ENSG00000267551	AC005264.1	-0.648998	0.988019	0.0052347							ENSG00000267551	AC005264.1	-0.255384	1	0							ENSG00000267551	AC005264.1	-0.0523839	1	0
ENSG00000263707	AC005277.1	0.935965	1	0							ENSG00000263707	AC005277.1	-0.255384	1	0							ENSG00000263707	AC005277.1	1.79561	0.715947	0.145119
ENSG00000251393	AC005280.1	0.351002	1	0							ENSG00000251393	AC005280.1	-0.255384	1	0							ENSG00000251393	AC005280.1	1.79561	0.497114	0.303544
ENSG00000284930	AC005280.2	-1.38596	1	0							ENSG00000284930	AC005280.2	0.0665442	1	0							ENSG00000284930	AC005280.2	-0.700813	0.404341	0.393252
ENSG00000266469	AC005288.1	0.421391	1	0							ENSG00000266469	AC005288.1	-0.255384	1	0							ENSG00000266469	AC005288.1	0.473685	1	0
ENSG00000233852	AC005304.1	1.52093	0.881376	0.0548388							ENSG00000233852	AC005304.1	-0.255384	1	0							ENSG00000233852	AC005304.1	-1.20439	0.891889	0.0496894
ENSG00000265494	AC005304.2	0.935965	1	0							ENSG00000265494	AC005304.2	-0.255384	1	0							ENSG00000265494	AC005304.2	1.79561	0.715947	0.145119
ENSG00000266744	AC005304.3	-1.38596	0.884217	0.0534412							ENSG00000266744	AC005304.3	-0.255384	1	0							ENSG00000266744	AC005304.3	0.473685	0.977556	0.00985828
ENSG00000267283	AC005306.1	0.74332	0.941744	0.0260672							ENSG00000267283	AC005306.1	0.744616	0.846395	0.0724271							ENSG00000267283	AC005306.1	-0.789349	0.715947	0.145119
ENSG00000248015	AC005329.1	0.935965	1	0							ENSG00000248015	AC005329.1	-0.255384	1	0							ENSG00000248015	AC005329.1	0.795613	0.943235	0.0253801
ENSG00000267755	AC005329.2	1.93596	0.881376	0.0548388							ENSG00000267755	AC005329.2	-0.255384	1	0							ENSG00000267755	AC005329.2	-0.204387	1	0
ENSG00000280486	AC005329.3	1.93596	0.881376	0.0548388							ENSG00000280486	AC005329.3	-0.255384	1	0							ENSG00000280486	AC005329.3	0.795613	1	0
ENSG00000265100	AC005332.1	-0.668897	0.73483	0.133813							ENSG00000265100	AC005332.1	0.159654	1	0							ENSG00000265100	AC005332.1	0.795613	0.715947	0.145119
ENSG00000267731	AC005332.2	1.93596	0.704589	0.152064							ENSG00000267731	AC005332.2	-0.255384	1	0							ENSG00000267731	AC005332.2	0.795613	1	0
ENSG00000274561	AC005332.3	-0.32707	1	0							ENSG00000274561	AC005332.3	2.06654	0.523478	0.281101							ENSG00000274561	AC005332.3	0.248125	0.988433	0.00505287
ENSG00000274712	AC005332.4	-0.527007	0.662798	0.178619							ENSG00000274712	AC005332.4	-0.740811	0.744055	0.128395							ENSG00000274712	AC005332.4	0.0250949	1	0
ENSG00000277476	AC005332.5	0.0734681	1	0							ENSG00000277476	AC005332.5	-1.25538	0.826565	0.082723							ENSG00000277476	AC005332.5	0.602968	0.92162	0.0354483
ENSG00000278730	AC005332.6	-0.243741	0.991685	0.00362623							ENSG00000278730	AC005332.6	-0.589803	0.683413	0.165317							ENSG00000278730	AC005332.6	0.174125	0.934536	0.029404
ENSG00000278740	AC005332.7	-0.385963	1	0							ENSG00000278740	AC005332.7	-1.25538	0.826565	0.082723							ENSG00000278740	AC005332.7	0.795613	0.931091	0.0310078
ENSG00000268565	AC005339.1	-1.649	0.775663	0.110327							ENSG00000268565	AC005339.1	-0.255384	1	0							ENSG00000268565	AC005339.1	-0.789349	0.866508	0.0622274
ENSG00000203593	AC005342.1	0.935965	1	0							ENSG00000203593	AC005342.1	0.744616	1	0							ENSG00000203593	AC005342.1	-0.204387	1	0
ENSG00000256706	AC005342.2	-0.0640354	1	0							ENSG00000256706	AC005342.2	-0.255384	1	0							ENSG00000256706	AC005342.2	0.795613	1	0
ENSG00000285627	AC005343.1	-0.648998	1	0							ENSG00000285627	AC005343.1	-0.255384	1	0							ENSG00000285627	AC005343.1	2.38058	0.559609	0.252116
ENSG00000287698	AC005343.4	-0.0640354	1	0							ENSG00000287698	AC005343.4	-0.255384	1	0							ENSG00000287698	AC005343.4	0.795613	1	0
ENSG00000250994	AC005355.1	0.351002	1	0							ENSG00000250994	AC005355.1	-0.255384	1	0							ENSG00000250994	AC005355.1	0.795613	1	0
ENSG00000265489	AC005358.2	1.93596	0.881376	0.0548388							ENSG00000265489	AC005358.2	-0.255384	1	0							ENSG00000265489	AC005358.2	0.210651	1	0
ENSG00000277602	AC005363.2	0.0614955	1	0							ENSG00000277602	AC005363.2	0.744616	1	0							ENSG00000277602	AC005363.2	-0.374312	1	0
ENSG00000275162	AC005391.1	1.93596	0.881376	0.0548388							ENSG00000275162	AC005391.1	-1.25538	0.826565	0.082723							ENSG00000275162	AC005391.1	0.795613	1	0
ENSG00000231412	AC005392.2	-0.0640354	1	0							ENSG00000231412	AC005392.2	-0.255384	1	0							ENSG00000231412	AC005392.2	-1.20439	0.875204	0.0578907
ENSG00000287249	AC005400.1	-0.0640354	1	0							ENSG00000287249	AC005400.1	-0.255384	1	0							ENSG00000287249	AC005400.1	-0.204387	1	0
ENSG00000266368	AC005410.2	0.935965	1	0							ENSG00000266368	AC005410.2	1.32958	0.855483	0.0677885							ENSG00000266368	AC005410.2	-1.20439	0.907944	0.0419408
ENSG00000259146	AC005476.2	0.935965	1	0							ENSG00000259146	AC005476.2	-0.255384	1	0							ENSG00000259146	AC005476.2	-0.204387	1	0
ENSG00000270000	AC005479.2	0.935965	1	0							ENSG00000270000	AC005479.2	-1.25538	0.826565	0.082723							ENSG00000270000	AC005479.2	1.79561	0.715947	0.145119
ENSG00000258891	AC005480.1	-0.648998	0.955979	0.0195515							ENSG00000258891	AC005480.1	0.967008	0.77491	0.110749							ENSG00000258891	AC005480.1	-1.31986	0.468492	0.329298
ENSG00000222012	AC005481.1	-0.0640354	1	0							ENSG00000222012	AC005481.1	-1.25538	0.826565	0.082723							ENSG00000222012	AC005481.1	0.795613	1	0
ENSG00000225647	AC005487.1	0.935965	1	0							ENSG00000225647	AC005487.1	-0.255384	1	0							ENSG00000225647	AC005487.1	0.795613	1	0
ENSG00000267421	AC005498.2	-0.286428	1	0							ENSG00000267421	AC005498.2	-0.255384	1	0							ENSG00000267421	AC005498.2	-0.204387	1	0
ENSG00000269696	AC005498.3	-0.707892	0.881376	0.0548388							ENSG00000269696	AC005498.3	0.744616	0.940155	0.0268005							ENSG00000269696	AC005498.3	0.210651	1	0
ENSG00000258559	AC005519.1	0.935965	1	0							ENSG00000258559	AC005519.1	-0.255384	1	0							ENSG00000258559	AC005519.1	1.53258	0.618948	0.208346
ENSG00000259065	AC005520.2	-0.286428	1	0							ENSG00000259065	AC005520.2	0.230043	1	0							ENSG00000259065	AC005520.2	0.380576	0.836895	0.0773289
ENSG00000270140	AC005520.3	0.466479	0.988019	0.0052347							ENSG00000270140	AC005520.3	0.744616	0.846395	0.0724271							ENSG00000270140	AC005520.3	-0.566957	0.807103	0.0930711
ENSG00000273711	AC005520.5	-0.0640354	1	0							ENSG00000273711	AC005520.5	-0.255384	1	0							ENSG00000273711	AC005520.5	-0.204387	1	0
ENSG00000268536	AC005523.1	0.520927	1	0							ENSG00000268536	AC005523.1	-0.255384	1	0							ENSG00000268536	AC005523.1	0.795613	1	0
ENSG00000269604	AC005523.2	0.00522726	1	0							ENSG00000269604	AC005523.2	0.407581	0.855483	0.0677885							ENSG00000269604	AC005523.2	0.238131	0.866508	0.0622274
ENSG00000234208	AC005529.1	0.935965	1	0							ENSG00000234208	AC005529.1	-1.25538	0.826565	0.082723							ENSG00000234208	AC005529.1	0.795613	1	0
ENSG00000230825	AC005532.1	-0.742107	0.903721	0.0439655							ENSG00000230825	AC005532.1	-1.84035	0.456432	0.340624							ENSG00000230825	AC005532.1	0.473685	0.981617	0.00805777
ENSG00000224903	AC005534.1	-1.01823	0.662798	0.178619							ENSG00000224903	AC005534.1	0.551971	0.877815	0.056597							ENSG00000224903	AC005534.1	-0.467421	0.875204	0.0578907
ENSG00000235852	AC005540.1	1.52093	0.881376	0.0548388							ENSG00000235852	AC005540.1	1.32958	0.860888	0.0650536							ENSG00000235852	AC005540.1	2.38058	0.482832	0.316204
ENSG00000266897	AC005546.1	0.935965	1	0							ENSG00000266897	AC005546.1	-0.255384	1	0							ENSG00000266897	AC005546.1	1.79561	0.715947	0.145119
ENSG00000214719	AC005562.1	-0.850205	0.305228	0.515376							ENSG00000214719	AC005562.1	-0.0102714	1	0							ENSG00000214719	AC005562.1	0.439469	0.688498	0.162097
ENSG00000267320	AC005580.1	0.935965	1	0							ENSG00000267320	AC005580.1	-0.255384	1	0							ENSG00000267320	AC005580.1	-2.47741	0.0419119	1.37766
ENSG00000240449	AC005586.1	0.935965	0.965121	0.0154181							ENSG00000240449	AC005586.1	-1.25538	0.826565	0.082723							ENSG00000240449	AC005586.1	0.795613	1	0
ENSG00000261305	AC005586.2	-2.06404	0.662798	0.178619							ENSG00000261305	AC005586.2	-0.255384	1	0							ENSG00000261305	AC005586.2	0.795613	1	0
ENSG00000287203	AC005592.2	-0.0640354	1	0							ENSG00000287203	AC005592.2	-0.255384	1	0							ENSG00000287203	AC005592.2	0.795613	1	0
ENSG00000287884	AC005594.1	-0.0640354	1	0							ENSG00000287884	AC005594.1	-0.255384	1	0							ENSG00000287884	AC005594.1	0.795613	1	0
ENSG00000287154	AC005599.1	0.935965	1	0							ENSG00000287154	AC005599.1	-1.25538	0.826565	0.082723							ENSG00000287154	AC005599.1	0.795613	1	0
ENSG00000260107	AC005606.1	-0.0640354	1	0							ENSG00000260107	AC005606.1	-0.255384	1	0							ENSG00000260107	AC005606.1	0.795613	1	0
ENSG00000261790	AC005606.2	0.935965	1	0							ENSG00000261790	AC005606.2	-0.255384	1	0							ENSG00000261790	AC005606.2	-0.204387	1	0
ENSG00000269296	AC005614.1	0.548941	0.918004	0.0371553							ENSG00000269296	AC005614.1	-1.25538	0.826565	0.082723							ENSG00000269296	AC005614.1	1.21065	0.71734	0.144275
ENSG00000267423	AC005616.1	1.52093	0.881376	0.0548388							ENSG00000267423	AC005616.1	-0.255384	1	0							ENSG00000267423	AC005616.1	1.60297	0.404173	0.393432
ENSG00000272070	AC005618.1	0.935965	1	0							ENSG00000272070	AC005618.1	-0.255384	1	0							ENSG00000272070	AC005618.1	2.38058	0.482832	0.316204
ENSG00000279855	AC005618.2	0.935965	1	0							ENSG00000279855	AC005618.2	-0.255384	1	0							ENSG00000279855	AC005618.2	1.79561	0.715947	0.145119
ENSG00000288095	AC005618.4	-0.648998	1	0							ENSG00000288095	AC005618.4	-0.255384	1	0							ENSG00000288095	AC005618.4	-0.204387	1	0
ENSG00000261596	AC005632.3	-0.451059	0.891811	0.0497274							ENSG00000261596	AC005632.3	0.530491	0.634828	0.197344							ENSG00000261596	AC005632.3	-0.0309355	1	0
ENSG00000287809	AC005632.6	1.74332	0.570088	0.244058							ENSG00000287809	AC005632.6	-0.255384	1	0							ENSG00000287809	AC005632.6	1.79561	0.715947	0.145119
ENSG00000261886	AC005670.1	0.935965	0.988019	0.0052347							ENSG00000261886	AC005670.1	-0.255384	1	0							ENSG00000261886	AC005670.1	0.210651	1	0
ENSG00000262879	AC005670.3	-0.185222	1	0							ENSG00000262879	AC005670.3	0.140545	1	0							ENSG00000262879	AC005670.3	0.343101	0.715947	0.145119
ENSG00000261490	AC005674.2	-0.678745	0.857129	0.0669539							ENSG00000261490	AC005674.2	0.107186	1	0							ENSG00000261490	AC005674.2	-0.111278	1	0
ENSG00000286703	AC005682.2	-0.0640354	1	0							ENSG00000286703	AC005682.2	-0.255384	1	0							ENSG00000286703	AC005682.2	1.79561	0.715947	0.145119
ENSG00000263708	AC005695.2	-0.0640354	1	0							ENSG00000263708	AC005695.2	-0.255384	1	0							ENSG00000263708	AC005695.2	0.795613	1	0
ENSG00000273816	AC005695.3	-0.0640354	1	0							ENSG00000273816	AC005695.3	1.32958	0.855483	0.0677885							ENSG00000273816	AC005695.3	0.310186	1	0
ENSG00000262050	AC005696.1	-0.801001	0.906015	0.0428644							ENSG00000262050	AC005696.1	-0.255384	1	0							ENSG00000262050	AC005696.1	0.795613	1	0
ENSG00000272770	AC005696.2	1.52093	0.881376	0.0548388							ENSG00000272770	AC005696.2	-1.25538	0.826565	0.082723							ENSG00000272770	AC005696.2	1.79561	0.715947	0.145119
ENSG00000272911	AC005696.3	0.935965	1	0							ENSG00000272911	AC005696.3	-0.255384	1	0							ENSG00000272911	AC005696.3	-0.204387	1	0
ENSG00000277200	AC005696.4	-0.87139	0.988019	0.0052347							ENSG00000277200	AC005696.4	-1.25538	0.826565	0.082723							ENSG00000277200	AC005696.4	-0.789349	0.788693	0.103092
ENSG00000266527	AC005697.2	0.351002	1	0							ENSG00000266527	AC005697.2	-1.84035	0.634828	0.197344							ENSG00000266527	AC005697.2	0.795613	1	0
ENSG00000249631	AC005699.1	-1.06404	0.989804	0.00445061							ENSG00000249631	AC005699.1	-0.255384	1	0							ENSG00000249631	AC005699.1	0.795613	1	0
ENSG00000258472	AC005726.1	0.935965	0.467857	0.329887							ENSG00000258472	AC005726.1	-0.785899	0.781981	0.106804							ENSG00000258472	AC005726.1	0.980038	0.312938	0.504541
ENSG00000264608	AC005726.3	-1.54946	0.317098	0.498806							ENSG00000264608	AC005726.3	-1.25538	0.482882	0.316159							ENSG00000264608	AC005726.3	0.243072	1	0
ENSG00000265287	AC005726.5	0.74332	0.79378	0.1003							ENSG00000265287	AC005726.5	0.481582	0.928748	0.0321022							ENSG00000265287	AC005726.5	0.725224	0.568464	0.245297
ENSG00000261033	AC005730.2	0.935965	1	0							ENSG00000261033	AC005730.2	-0.255384	1	0							ENSG00000261033	AC005730.2	0.795613	1	0
ENSG00000266126	AC005730.3	-1.06404	0.988019	0.0052347							ENSG00000266126	AC005730.3	-0.255384	1	0							ENSG00000266126	AC005730.3	2.79561	0.300017	0.522855
ENSG00000262185	AC005736.1	-1.06404	0.881376	0.0548388							ENSG00000262185	AC005736.1	-0.255384	1	0							ENSG00000262185	AC005736.1	1.38058	0.715947	0.145119
ENSG00000254099	AC005740.3	-0.0640354	1	0							ENSG00000254099	AC005740.3	-0.255384	1	0							ENSG00000254099	AC005740.3	0.795613	1	0
ENSG00000271871	AC005740.4	-0.0640354	1	0							ENSG00000271871	AC005740.4	-0.255384	1	0							ENSG00000271871	AC005740.4	1.79561	0.715947	0.145119
ENSG00000287726	AC005740.5	0.351002	1	0							ENSG00000287726	AC005740.5	-0.255384	1	0							ENSG00000287726	AC005740.5	0.795613	1	0
ENSG00000267044	AC005757.1	1.93596	0.881376	0.0548388							ENSG00000267044	AC005757.1	-0.255384	1	0							ENSG00000267044	AC005757.1	-0.204387	1	0
ENSG00000268650	AC005759.1	0.935965	1	0							ENSG00000268650	AC005759.1	-0.255384	1	0							ENSG00000268650	AC005759.1	0.795613	1	0
ENSG00000287307	AC005772.2	-0.0640354	1	0							ENSG00000287307	AC005772.2	-0.255384	1	0							ENSG00000287307	AC005772.2	0.795613	1	0
ENSG00000266933	AC005775.1	0.935965	1	0							ENSG00000266933	AC005775.1	-0.255384	1	0							ENSG00000266933	AC005775.1	0.795613	1	0
ENSG00000273218	AC005776.2	-0.0640354	1	0							ENSG00000273218	AC005776.2	2.06654	0.54852	0.260808							ENSG00000273218	AC005776.2	0.210651	1	0
ENSG00000268189	AC005785.1	1.52093	0.881376	0.0548388							ENSG00000268189	AC005785.1	0.744616	1	0							ENSG00000268189	AC005785.1	0.473685	0.977556	0.00985828
ENSG00000267231	AC005786.2	0.935965	1	0							ENSG00000267231	AC005786.2	0.744616	1	0							ENSG00000267231	AC005786.2	-0.204387	1	0
ENSG00000267436	AC005786.3	0.935965	1	0							ENSG00000267436	AC005786.3	-0.255384	1	0							ENSG00000267436	AC005786.3	0.795613	1	0
ENSG00000286629	AC005803.1	1.93596	0.881376	0.0548388							ENSG00000286629	AC005803.1	-0.255384	1	0							ENSG00000286629	AC005803.1	-0.204387	1	0
ENSG00000235415	AC005808.1	0.935965	1	0							ENSG00000235415	AC005808.1	-0.255384	1	0							ENSG00000235415	AC005808.1	-0.204387	1	0
ENSG00000265702	AC005821.1	0.935965	1	0							ENSG00000265702	AC005821.1	-0.255384	1	0							ENSG00000265702	AC005821.1	0.795613	1	0
ENSG00000226797	AC005828.1	0.935965	1	0							ENSG00000226797	AC005828.1	-0.255384	1	0							ENSG00000226797	AC005828.1	0.795613	1	0
ENSG00000256988	AC005833.2	-0.648998	1	0							ENSG00000256988	AC005833.2	-0.255384	1	0							ENSG00000256988	AC005833.2	-0.204387	1	0
ENSG00000261335	AC005837.1	-0.496995	0.97754	0.00986556							ENSG00000261335	AC005837.1	0.744616	1	0							ENSG00000261335	AC005837.1	0.506106	0.875204	0.0578907
ENSG00000277382	AC005837.4	0.935965	1	0							ENSG00000277382	AC005837.4	-0.255384	1	0							ENSG00000277382	AC005837.4	0.795613	1	0
ENSG00000266538	AC005838.2	0.029074	1	0							ENSG00000266538	AC005838.2	0.024724	1	0							ENSG00000266538	AC005838.2	0.103735	1	0
ENSG00000256433	AC005840.2	0.935965	1	0							ENSG00000256433	AC005840.2	0.329579	1	0							ENSG00000256433	AC005840.2	2.21065	0.158295	0.800532
ENSG00000276718	AC005840.4	-0.648998	1	0							ENSG00000276718	AC005840.4	-1.25538	0.826565	0.082723							ENSG00000276718	AC005840.4	-0.789349	0.805253	0.0940678
ENSG00000258092	AC005841.1	0.935965	1	0							ENSG00000258092	AC005841.1	-0.255384	1	0							ENSG00000258092	AC005841.1	0.795613	1	0
ENSG00000256862	AC005842.1	-0.731052	0.302891	0.518714							ENSG00000256862	AC005842.1	-1.41066	0.0379576	1.4207							ENSG00000256862	AC005842.1	-0.204387	0.875509	0.0577395
ENSG00000286997	AC005856.1	-0.385963	1	0							ENSG00000286997	AC005856.1	0.744616	1	0							ENSG00000286997	AC005856.1	0.0586474	1	0
ENSG00000267207	AC005884.1	-0.0640354	1	0							ENSG00000267207	AC005884.1	-0.255384	1	0							ENSG00000267207	AC005884.1	-0.789349	0.866508	0.0622274
ENSG00000264083	AC005899.1	0.935965	1	0							ENSG00000264083	AC005899.1	-0.255384	1	0							ENSG00000264083	AC005899.1	-0.204387	1	0
ENSG00000265139	AC005899.3	1.93596	0.881376	0.0548388							ENSG00000265139	AC005899.3	-0.255384	1	0							ENSG00000265139	AC005899.3	1.38058	0.715947	0.145119
ENSG00000266385	AC005899.5	0.935965	1	0							ENSG00000266385	AC005899.5	-1.25538	0.79922	0.0973335							ENSG00000266385	AC005899.5	-0.526315	0.961269	0.0171551
ENSG00000274341	AC005899.6	0.351002	1	0							ENSG00000274341	AC005899.6	-0.99235	0.833014	0.0793478							ENSG00000274341	AC005899.6	0.795613	0.836614	0.0774751
ENSG00000278668	AC005899.7	0.935965	0.988019	0.0052347							ENSG00000278668	AC005899.7	0.744616	0.940155	0.0268005							ENSG00000278668	AC005899.7	0.380576	1	0
ENSG00000279762	AC005899.8	1.52093	0.881376	0.0548388							ENSG00000279762	AC005899.8	-0.255384	1	0							ENSG00000279762	AC005899.8	-0.204387	1	0
ENSG00000256654	AC005906.2	-0.0640354	1	0							ENSG00000256654	AC005906.2	-0.255384	1	0							ENSG00000256654	AC005906.2	-0.204387	1	0
ENSG00000278356	AC005911.1	0.00996518	1	0							ENSG00000278356	AC005911.1	0.230043	1	0							ENSG00000278356	AC005911.1	1.28104	0.589866	0.229246
ENSG00000275850	AC005912.2	0.935965	1	0							ENSG00000275850	AC005912.2	-1.25538	0.826565	0.082723							ENSG00000275850	AC005912.2	0.795613	1	0
ENSG00000287886	AC005914.1	-0.0640354	1	0							ENSG00000287886	AC005914.1	-0.255384	1	0							ENSG00000287886	AC005914.1	-0.204387	1	0
ENSG00000247011	AC005920.1	-0.648998	0.988019	0.0052347							ENSG00000247011	AC005920.1	0.744616	1	0							ENSG00000247011	AC005920.1	-0.204387	1	0
ENSG00000249870	AC005920.2	0.935965	1	0							ENSG00000249870	AC005920.2	-0.255384	1	0							ENSG00000249870	AC005920.2	-0.204387	1	0
ENSG00000251665	AC005920.3	-0.0640354	1	0							ENSG00000251665	AC005920.3	-0.255384	1	0							ENSG00000251665	AC005920.3	0.795613	1	0
ENSG00000262006	AC005920.4	-0.0640354	1	0							ENSG00000262006	AC005920.4	-0.255384	1	0							ENSG00000262006	AC005920.4	0.795613	1	0
ENSG00000262967	AC005921.2	0.103692	1	0							ENSG00000262967	AC005921.2	-0.489849	0.826565	0.082723							ENSG00000262967	AC005921.2	0.117541	1	0
ENSG00000285829	AC005921.4	1.93596	0.881376	0.0548388							ENSG00000285829	AC005921.4	-0.255384	1	0							ENSG00000285829	AC005921.4	0.795613	1	0
ENSG00000267469	AC005944.1	-0.648998	0.906015	0.0428644							ENSG00000267469	AC005944.1	-0.785899	0.764825	0.116438							ENSG00000267469	AC005944.1	0.725224	0.606599	0.217099
ENSG00000267205	AC005954.2	1.25789	0.881376	0.0548388							ENSG00000267205	AC005954.2	0.744616	1	0							ENSG00000267205	AC005954.2	-0.789349	0.866508	0.0622274
ENSG00000278627	AC005962.1	0.935965	1	0							ENSG00000278627	AC005962.1	0.744616	1	0							ENSG00000278627	AC005962.1	-0.204387	1	0
ENSG00000287337	AC005962.2	1.71357	0.324641	0.488596							ENSG00000287337	AC005962.2	-0.255384	1	0							ENSG00000287337	AC005962.2	-0.789349	0.866508	0.0622274
ENSG00000283538	AC005972.3	-0.648998	1	0							ENSG00000283538	AC005972.3	-0.255384	1	0							ENSG00000283538	AC005972.3	-0.526315	1	0
ENSG00000266869	AC005993.1	0.935965	1	0							ENSG00000266869	AC005993.1	-0.255384	1	0							ENSG00000266869	AC005993.1	0.795613	1	0
ENSG00000226824	AC006001.2	0.935965	0.775663	0.110327							ENSG00000226824	AC006001.2	-0.255384	1	0							ENSG00000226824	AC006001.2	-0.204387	1	0
ENSG00000236795	AC006004.1	0.935965	1	0							ENSG00000236795	AC006004.1	-0.255384	1	0							ENSG00000236795	AC006004.1	1.79561	0.715947	0.145119
ENSG00000286912	AC006008.1	0.0879677	1	0							ENSG00000286912	AC006008.1	0.329579	1	0							ENSG00000286912	AC006008.1	0.532579	0.99249	0.00327393
ENSG00000229591	AC006017.1	1.351	0.891811	0.0497274							ENSG00000229591	AC006017.1	0.744616	1	0							ENSG00000229591	AC006017.1	-0.374312	1	0
ENSG00000272638	AC006027.1	-0.0640354	1	0							ENSG00000272638	AC006027.1	0.329579	1	0							ENSG00000272638	AC006027.1	0.380576	1	0
ENSG00000272908	AC006033.2	0.12861	1	0							ENSG00000272908	AC006033.2	-1.84035	0.654443	0.184128							ENSG00000272908	AC006033.2	1.79561	0.292854	0.533349
ENSG00000286130	AC006040.1	2.52093	0.729041	0.137248							ENSG00000286130	AC006040.1	-0.255384	1	0							ENSG00000286130	AC006040.1	0.795613	1	0
ENSG00000227719	AC006042.1	0.935965	1	0							ENSG00000227719	AC006042.1	-0.255384	1	0							ENSG00000227719	AC006042.1	0.795613	1	0
ENSG00000233108	AC006042.2	-0.0640354	1	0							ENSG00000233108	AC006042.2	-0.255384	1	0							ENSG00000233108	AC006042.2	0.795613	1	0
ENSG00000234141	AC006042.4	-0.479073	1	0							ENSG00000234141	AC006042.4	-1.25538	0.826565	0.082723							ENSG00000234141	AC006042.4	0.210651	1	0
ENSG00000285892	AC006043.1	0.351002	1	0							ENSG00000285892	AC006043.1	-0.255384	1	0							ENSG00000285892	AC006043.1	0.795613	1	0
ENSG00000230084	AC006059.1	-1.23396	0.953342	0.0207512							ENSG00000230084	AC006059.1	0.744616	0.737245	0.132388							ENSG00000230084	AC006059.1	-1.27478	0.180083	0.744528
ENSG00000287629	AC006059.5	0.935965	1	0							ENSG00000287629	AC006059.5	-0.255384	1	0							ENSG00000287629	AC006059.5	1.79561	0.715947	0.145119
ENSG00000287171	AC006062.1	-0.0640354	1	0							ENSG00000287171	AC006062.1	-0.255384	1	0							ENSG00000287171	AC006062.1	0.795613	1	0
ENSG00000245667	AC006064.1	0.935965	0.952782	0.0210063							ENSG00000245667	AC006064.1	-0.255384	1	0							ENSG00000245667	AC006064.1	-0.789349	0.866508	0.0622274
ENSG00000247853	AC006064.2	-0.648998	0.916434	0.0378986							ENSG00000247853	AC006064.2	2.06654	0.522946	0.281543							ENSG00000247853	AC006064.2	-1.42678	0.478841	0.319809
ENSG00000255966	AC006064.3	-0.0640354	1	0							ENSG00000255966	AC006064.3	-0.255384	1	0							ENSG00000255966	AC006064.3	-0.204387	1	0
ENSG00000269968	AC006064.4	-0.23396	1	0							ENSG00000269968	AC006064.4	0.551971	0.891035	0.0501052							ENSG00000269968	AC006064.4	-0.828878	0.469032	0.328798
ENSG00000276232	AC006064.5	1.52093	0.881376	0.0548388							ENSG00000276232	AC006064.5	1.32958	0.862438	0.0642722							ENSG00000276232	AC006064.5	0.0586474	1	0
ENSG00000263235	AC006111.2	0.935965	1	0							ENSG00000263235	AC006111.2	1.32958	0.855483	0.0677885							ENSG00000263235	AC006111.2	2.38058	0.482832	0.316204
ENSG00000286125	AC006115.2	-0.0640354	1	0							ENSG00000286125	AC006115.2	-0.255384	1	0							ENSG00000286125	AC006115.2	1.47368	0.477089	0.3214
ENSG00000267776	AC006116.10	0.935965	1	0							ENSG00000267776	AC006116.10	0.744616	1	0							ENSG00000267776	AC006116.10	0.795613	1	0
ENSG00000285996	AC006116.11	-0.648998	0.988019	0.0052347							ENSG00000285996	AC006116.11	0.744616	1	0							ENSG00000285996	AC006116.11	0.795613	1	0
ENSG00000267192	AC006116.4	0.935965	1	0							ENSG00000267192	AC006116.4	-1.25538	0.826565	0.082723							ENSG00000267192	AC006116.4	0.795613	1	0
ENSG00000267298	AC006116.5	0.520927	1	0							ENSG00000267298	AC006116.5	-1.84035	0.634828	0.197344							ENSG00000267298	AC006116.5	0.795613	1	0
ENSG00000267429	AC006116.6	1.93596	0.881376	0.0548388							ENSG00000267429	AC006116.6	-0.255384	1	0							ENSG00000267429	AC006116.6	0.795613	1	0
ENSG00000267549	AC006116.8	-1.06404	0.988019	0.0052347							ENSG00000267549	AC006116.8	0.744616	1	0							ENSG00000267549	AC006116.8	0.473685	0.977556	0.00985828
ENSG00000267606	AC006116.9	-0.648998	0.988019	0.0052347							ENSG00000267606	AC006116.9	-0.255384	1	0							ENSG00000267606	AC006116.9	0.795613	1	0
ENSG00000287766	AC006130.3	-0.0640354	1	0							ENSG00000287766	AC006130.3	-0.255384	1	0							ENSG00000287766	AC006130.3	0.795613	1	0
ENSG00000264895	AC006141.1	-0.364989	0.881376	0.0548388							ENSG00000264895	AC006141.1	-0.610049	0.45083	0.345987							ENSG00000264895	AC006141.1	-0.0177323	1	0
ENSG00000287379	AC006144.2	0.935965	1	0							ENSG00000287379	AC006144.2	-0.255384	1	0							ENSG00000287379	AC006144.2	0.795613	1	0
ENSG00000223770	AC006145.1	0.935965	1	0							ENSG00000223770	AC006145.1	-0.255384	1	0							ENSG00000223770	AC006145.1	0.795613	1	0
ENSG00000258660	AC006146.1	-0.0640354	1	0							ENSG00000258660	AC006146.1	-0.255384	1	0							ENSG00000258660	AC006146.1	0.795613	1	0
ENSG00000242593	AC006148.1	0.935965	1	0							ENSG00000242593	AC006148.1	-0.255384	1	0							ENSG00000242593	AC006148.1	-0.204387	1	0
ENSG00000278847	AC006157.1	-0.0308685	1	0							ENSG00000278847	AC006157.1	-0.0627389	1	0							ENSG00000278847	AC006157.1	0.795613	1	0
ENSG00000249502	AC006160.1	-0.385963	1	0							ENSG00000249502	AC006160.1	-2.25538	0.570187	0.243983							ENSG00000249502	AC006160.1	0.795613	0.82133	0.0854821
ENSG00000256020	AC006205.2	0.935965	1	0							ENSG00000256020	AC006205.2	-0.255384	1	0							ENSG00000256020	AC006205.2	0.795613	1	0
ENSG00000256146	AC006206.1	-0.0640354	1	0							ENSG00000256146	AC006206.1	-0.255384	1	0							ENSG00000256146	AC006206.1	0.795613	1	0
ENSG00000283138	AC006207.1	-0.0640354	1	0							ENSG00000283138	AC006207.1	-1.25538	0.826565	0.082723							ENSG00000283138	AC006207.1	0.795613	0.92162	0.0354483
ENSG00000266921	AC006213.1	-0.87139	1	0							ENSG00000266921	AC006213.1	-0.255384	1	0							ENSG00000266921	AC006213.1	1.79561	0.459008	0.33818
ENSG00000267058	AC006213.2	-0.0233934	1	0							ENSG00000267058	AC006213.2	-0.840346	0.91862	0.0368641							ENSG00000267058	AC006213.2	1.79561	0.482832	0.316204
ENSG00000267191	AC006213.3	0.351002	1	0							ENSG00000267191	AC006213.3	0.744616	1	0							ENSG00000267191	AC006213.3	2.38058	0.482832	0.316204
ENSG00000277806	AC006213.4	-0.0640354	1	0							ENSG00000277806	AC006213.4	-0.255384	1	0							ENSG00000277806	AC006213.4	0.795613	1	0
ENSG00000278492	AC006213.5	0.935965	1	0							ENSG00000278492	AC006213.5	-0.255384	1	0							ENSG00000278492	AC006213.5	1.79561	0.715947	0.145119
ENSG00000286613	AC006213.7	0.935965	1	0							ENSG00000286613	AC006213.7	-0.255384	1	0							ENSG00000286613	AC006213.7	1.79561	0.715947	0.145119
ENSG00000287778	AC006230.1	-2.27349	0.00694768	2.15816							ENSG00000287778	AC006230.1	0.503608	0.839025	0.076225							ENSG00000287778	AC006230.1	0.933117	0.598577	0.22288
ENSG00000271392	AC006237.1	0.935965	1	0							ENSG00000271392	AC006237.1	-0.840346	0.940155	0.0268005							ENSG00000271392	AC006237.1	0.380576	1	0
ENSG00000272799	AC006238.1	0.322988	0.988019	0.0052347							ENSG00000272799	AC006238.1	-0.255384	1	0							ENSG00000272799	AC006238.1	0.795613	0.787676	0.103653
ENSG00000285653	AC006238.2	0.935965	1	0							ENSG00000285653	AC006238.2	-1.25538	0.826565	0.082723							ENSG00000285653	AC006238.2	0.795613	1	0
ENSG00000243224	AC006252.1	-0.742107	0.903721	0.0439655							ENSG00000243224	AC006252.1	-0.255384	1	0							ENSG00000243224	AC006252.1	0.380576	1	0
ENSG00000272473	AC006273.1	0.935965	1	0							ENSG00000272473	AC006273.1	-0.255384	1	0							ENSG00000272473	AC006273.1	-0.204387	1	0
ENSG00000248425	AC006296.1	0.935965	1	0							ENSG00000248425	AC006296.1	-0.255384	1	0							ENSG00000248425	AC006296.1	1.79561	0.715947	0.145119
ENSG00000287360	AC006296.3	1.93596	0.881376	0.0548388							ENSG00000287360	AC006296.3	0.744616	1	0							ENSG00000287360	AC006296.3	0.795613	1	0
ENSG00000246225	AC006299.1	-1.11466	0.562343	0.249999							ENSG00000246225	AC006299.1	-0.255384	1	0							ENSG00000246225	AC006299.1	1.21065	0.801568	0.0960594
ENSG00000206129	AC006305.1	-0.0640354	1	0							ENSG00000206129	AC006305.1	-1.25538	0.826565	0.082723							ENSG00000206129	AC006305.1	0.795613	1	0
ENSG00000232445	AC006329.1	0.935965	0.685302	0.164118							ENSG00000232445	AC006329.1	-0.255384	1	0							ENSG00000232445	AC006329.1	0.473685	0.977556	0.00985828
ENSG00000272686	AC006333.2	-0.399638	0.965121	0.0154181							ENSG00000272686	AC006333.2	0.396693	0.94314	0.0254237							ENSG00000272686	AC006333.2	0.265098	0.897308	0.0470583
ENSG00000287554	AC006364.1	-0.0640354	1	0							ENSG00000287554	AC006364.1	1.32958	0.861698	0.0646447							ENSG00000287554	AC006364.1	0.795613	1	0
ENSG00000236213	AC006369.1	-2.00263	0.382206	0.417702							ENSG00000236213	AC006369.1	0.967008	0.826565	0.082723							ENSG00000236213	AC006369.1	-1.01174	0.866508	0.0622274
ENSG00000223872	AC006372.1	-0.0640354	1	0							ENSG00000223872	AC006372.1	-0.255384	1	0							ENSG00000223872	AC006372.1	0.795613	1	0
ENSG00000233191	AC006372.2	0.935965	1	0							ENSG00000233191	AC006372.2	-0.255384	1	0							ENSG00000233191	AC006372.2	1.79561	0.715947	0.145119
ENSG00000243193	AC006387.1	-0.0640354	1	0							ENSG00000243193	AC006387.1	0.329579	1	0							ENSG00000243193	AC006387.1	0.473685	0.977556	0.00985828
ENSG00000286888	AC006427.2	-1.38596	0.881376	0.0548388							ENSG00000286888	AC006427.2	-0.255384	1	0							ENSG00000286888	AC006427.2	2.38058	0.562616	0.249788
ENSG00000262456	AC006435.1	0.935965	1	0							ENSG00000262456	AC006435.1	-0.255384	1	0							ENSG00000262456	AC006435.1	-0.204387	1	0
ENSG00000263345	AC006435.2	1.93596	0.881376	0.0548388							ENSG00000263345	AC006435.2	-0.255384	1	0							ENSG00000263345	AC006435.2	-0.204387	1	0
ENSG00000263466	AC006441.1	-0.0640354	1	0							ENSG00000263466	AC006441.1	-1.25538	0.826565	0.082723							ENSG00000263466	AC006441.1	0.795613	1	0
ENSG00000265784	AC006441.3	-0.0640354	1	0							ENSG00000265784	AC006441.3	-0.255384	1	0							ENSG00000265784	AC006441.3	-0.204387	1	0
ENSG00000275532	AC006449.2	-1.23396	0.80071	0.096525							ENSG00000275532	AC006449.2	-0.255384	1	0							ENSG00000275532	AC006449.2	0.795613	0.924046	0.0343063
ENSG00000275665	AC006449.3	-1.06404	0.988019	0.0052347							ENSG00000275665	AC006449.3	-0.255384	1	0							ENSG00000275665	AC006449.3	0.795613	1	0
ENSG00000277182	AC006449.5	0.935965	1	0							ENSG00000277182	AC006449.5	-0.255384	1	0							ENSG00000277182	AC006449.5	0.795613	1	0
ENSG00000277969	AC006449.6	-0.414533	0.952782	0.0210063							ENSG00000277969	AC006449.6	0.382046	0.889667	0.0507725							ENSG00000277969	AC006449.6	0.100468	1	0
ENSG00000285904	AC006452.1	-0.0640354	1	0							ENSG00000285904	AC006452.1	-0.255384	1	0							ENSG00000285904	AC006452.1	0.795613	1	0
ENSG00000284052	AC006460.2	0.17043	1	0							ENSG00000284052	AC006460.2	-3.06274	0.15553	0.808187							ENSG00000284052	AC006460.2	-0.204387	1	0
ENSG00000273448	AC006480.2	-0.442547	0.988019	0.0052347							ENSG00000273448	AC006480.2	-0.518418	1	0							ENSG00000273448	AC006480.2	0.0586474	1	0
ENSG00000272719	AC006483.2	1.93596	0.881376	0.0548388							ENSG00000272719	AC006483.2	-0.255384	1	0							ENSG00000272719	AC006483.2	0.988258	0.716854	0.144569
ENSG00000261770	AC006504.1	-0.0640354	1	0							ENSG00000261770	AC006504.1	1.32958	0.863602	0.0636861							ENSG00000261770	AC006504.1	2.11754	0.363309	0.439724
ENSG00000267575	AC006504.5	-0.532184	0.823851	0.0841512							ENSG00000267575	AC006504.5	-0.181383	1	0							ENSG00000267575	AC006504.5	0.441976	0.715947	0.145119
ENSG00000281468	AC006504.7	-0.385963	1	0							ENSG00000281468	AC006504.7	-0.840346	0.91862	0.0368641							ENSG00000281468	AC006504.7	-0.204387	1	0
ENSG00000282080	AC006511.4	0.935965	1	0							ENSG00000282080	AC006511.4	-0.255384	1	0							ENSG00000282080	AC006511.4	0.795613	1	0
ENSG00000288043	AC006511.6	0.0428798	1	0							ENSG00000288043	AC006511.6	-0.255384	1	0							ENSG00000288043	AC006511.6	1.53258	0.605325	0.218012
ENSG00000287713	AC006517.2	1.351	0.891811	0.0497274							ENSG00000287713	AC006517.2	-0.255384	1	0							ENSG00000287713	AC006517.2	-0.204387	1	0
ENSG00000287390	AC006525.1	0.935965	1	0							ENSG00000287390	AC006525.1	-1.25538	0.826565	0.082723							ENSG00000287390	AC006525.1	0.795613	1	0
ENSG00000261342	AC006538.1	0.351002	1	0							ENSG00000261342	AC006538.1	0.744616	1	0							ENSG00000261342	AC006538.1	2.38058	0.216159	0.665226
ENSG00000276097	AC006538.3	-1.06404	0.881376	0.0548388							ENSG00000276097	AC006538.3	0.744616	1	0							ENSG00000276097	AC006538.3	0.795613	1	0
ENSG00000236540	AC006547.1	-0.0640354	1	0							ENSG00000236540	AC006547.1	0.744616	1	0							ENSG00000236540	AC006547.1	0.380576	1	0
ENSG00000243762	AC006547.2	0.351002	1	0							ENSG00000243762	AC006547.2	-0.255384	1	0							ENSG00000243762	AC006547.2	0.795613	0.92162	0.0354483
ENSG00000268292	AC006547.3	0.450538	1	0							ENSG00000268292	AC006547.3	-0.255384	1	0							ENSG00000268292	AC006547.3	-1.20439	0.715947	0.145119
ENSG00000267356	AC006557.3	-0.0640354	1	0							ENSG00000267356	AC006557.3	-0.255384	1	0							ENSG00000267356	AC006557.3	0.795613	1	0
ENSG00000273368	AC006566.1	0.935965	1	0							ENSG00000273368	AC006566.1	-1.25538	0.826565	0.082723							ENSG00000273368	AC006566.1	0.795613	1	0
ENSG00000282022	AC006581.2	0.935965	1	0							ENSG00000282022	AC006581.2	-0.255384	1	0							ENSG00000282022	AC006581.2	0.210651	1	0
ENSG00000269194	AC006942.1	0.351002	1	0							ENSG00000269194	AC006942.1	0.744616	1	0							ENSG00000269194	AC006942.1	1.21065	0.715947	0.145119
ENSG00000273442	AC006946.3	0.935965	1	0							ENSG00000273442	AC006946.3	-1.25538	0.826565	0.082723							ENSG00000273442	AC006946.3	0.795613	1	0
ENSG00000260070	AC006960.3	0.935965	1	0							ENSG00000260070	AC006960.3	-0.255384	1	0							ENSG00000260070	AC006960.3	0.795613	1	0
ENSG00000285666	AC006972.1	0.935965	1	0							ENSG00000285666	AC006972.1	-0.255384	1	0							ENSG00000285666	AC006972.1	0.795613	1	0
ENSG00000279317	AC006994.2	-1.70789	0.418521	0.378283							ENSG00000279317	AC006994.2	-0.840346	0.91862	0.0368641							ENSG00000279317	AC006994.2	1.38058	0.525176	0.279695
ENSG00000244239	AC007009.1	-1.649	0.775663	0.110327							ENSG00000244239	AC007009.1	0.967008	0.77491	0.110749							ENSG00000244239	AC007009.1	0.795613	0.781722	0.106948
ENSG00000262020	AC007014.1	0.213499	1	0							ENSG00000262020	AC007014.1	0.592613	0.918884	0.0367395							ENSG00000262020	AC007014.1	0.713151	0.60795	0.216132
ENSG00000274038	AC007014.2	-0.801001	0.949198	0.022643							ENSG00000274038	AC007014.2	0.744616	0.940155	0.0268005							ENSG00000274038	AC007014.2	0.795613	0.851602	0.0697634
ENSG00000271185	AC007029.1	0.935965	1	0							ENSG00000271185	AC007029.1	-1.25538	0.826565	0.082723							ENSG00000271185	AC007029.1	0.210651	1	0
ENSG00000273320	AC007032.1	-0.801001	0.615928	0.21047							ENSG00000273320	AC007032.1	0.329579	1	0							ENSG00000273320	AC007032.1	0.248125	0.914705	0.0387187
ENSG00000227017	AC007036.1	0.935965	1	0							ENSG00000227017	AC007036.1	-0.255384	1	0							ENSG00000227017	AC007036.1	0.795613	1	0
ENSG00000230751	AC007036.2	-0.648998	1	0							ENSG00000230751	AC007036.2	-0.255384	1	0							ENSG00000230751	AC007036.2	-0.204387	1	0
ENSG00000251660	AC007036.3	-1.38596	0.881376	0.0548388							ENSG00000251660	AC007036.3	0.329579	1	0							ENSG00000251660	AC007036.3	0.380576	1	0
ENSG00000286847	AC007036.5	-0.0640354	1	0							ENSG00000286847	AC007036.5	-0.255384	1	0							ENSG00000286847	AC007036.5	1.79561	0.715947	0.145119
ENSG00000229127	AC007038.1	1.18389	0.379619	0.420652							ENSG00000229127	AC007038.1	-1.10338	0.602782	0.21984							ENSG00000229127	AC007038.1	0.795613	0.715947	0.145119
ENSG00000272807	AC007038.2	0.614037	0.809573	0.0917441							ENSG00000272807	AC007038.2	-0.633896	0.826565	0.082723							ENSG00000272807	AC007038.2	1.21065	0.20006	0.698839
ENSG00000237689	AC007064.2	-0.0640354	1	0							ENSG00000237689	AC007064.2	0.744616	1	0							ENSG00000237689	AC007064.2	1.79561	0.715947	0.145119
ENSG00000261094	AC007066.2	-0.114661	1	0							ENSG00000261094	AC007066.2	-0.577312	1	0							ENSG00000261094	AC007066.2	-0.204387	1	0
ENSG00000286718	AC007066.3	-0.0640354	1	0							ENSG00000286718	AC007066.3	-1.84035	0.634828	0.197344							ENSG00000286718	AC007066.3	0.795613	1	0
ENSG00000223838	AC007091.1	2.52093	0.662798	0.178619							ENSG00000223838	AC007091.1	-0.255384	1	0							ENSG00000223838	AC007091.1	0.795613	1	0
ENSG00000231609	AC007098.1	1.3954	0.473377	0.324793							ENSG00000231609	AC007098.1	0.481582	0.985155	0.00649538							ENSG00000231609	AC007098.1	1.01801	0.698341	0.155933
ENSG00000271955	AC007100.1	-0.0640354	1	0							ENSG00000271955	AC007100.1	-0.255384	1	0							ENSG00000271955	AC007100.1	-0.204387	1	0
ENSG00000251410	AC007106.1	0.935965	1	0							ENSG00000251410	AC007106.1	-0.255384	1	0							ENSG00000251410	AC007106.1	0.795613	1	0
ENSG00000287389	AC007106.2	0.935965	1	0							ENSG00000287389	AC007106.2	-1.84035	0.634828	0.197344							ENSG00000287389	AC007106.2	-0.204387	1	0
ENSG00000263004	AC007114.1	0.232946	0.994185	0.00253264							ENSG00000263004	AC007114.1	1.09825	0.405373	0.392145							ENSG00000263004	AC007114.1	0.741165	0.580374	0.236292
ENSG00000263089	AC007114.2	0.692039	0.625231	0.203959							ENSG00000263089	AC007114.2	0.329579	0.996526	0.00151115							ENSG00000263089	AC007114.2	-0.0238147	1	0
ENSG00000230408	AC007163.1	-0.0640354	1	0							ENSG00000230408	AC007163.1	-0.255384	1	0							ENSG00000230408	AC007163.1	0.795613	1	0
ENSG00000224721	AC007182.1	0.935965	1	0							ENSG00000224721	AC007182.1	-0.255384	1	0							ENSG00000224721	AC007182.1	0.602968	0.889143	0.0510286
ENSG00000269145	AC007192.2	-0.648998	1	0							ENSG00000269145	AC007192.2	-1.25538	0.826565	0.082723							ENSG00000269145	AC007192.2	-0.204387	1	0
ENSG00000268810	AC007193.1	-0.385963	1	0							ENSG00000268810	AC007193.1	-1.25538	0.826565	0.082723							ENSG00000268810	AC007193.1	-2.20439	0.31563	0.500821
ENSG00000269124	AC007193.2	0.935965	1	0							ENSG00000269124	AC007193.2	-0.255384	1	0							ENSG00000269124	AC007193.2	1.79561	0.715947	0.145119
ENSG00000260488	AC007216.1	-0.0640354	1	0							ENSG00000260488	AC007216.1	-0.255384	1	0							ENSG00000260488	AC007216.1	-0.204387	1	0
ENSG00000261216	AC007216.2	0.0879677	1	0							ENSG00000261216	AC007216.2	-1.84035	0.634828	0.197344							ENSG00000261216	AC007216.2	-1.78935	0.404341	0.393252
ENSG00000261560	AC007216.3	-0.292854	0.988019	0.0052347							ENSG00000261560	AC007216.3	-0.544891	0.871357	0.0598037							ENSG00000261560	AC007216.3	-0.303923	0.921998	0.03527
ENSG00000263307	AC007216.4	-0.179513	1	0							ENSG00000263307	AC007216.4	-1.25538	0.826565	0.082723							ENSG00000263307	AC007216.4	-0.526315	0.943235	0.0253801
ENSG00000287830	AC007218.3	0.520927	1	0							ENSG00000287830	AC007218.3	-1.84035	0.634828	0.197344							ENSG00000287830	AC007218.3	0.795613	1	0
ENSG00000263033	AC007220.1	-0.286428	1	0							ENSG00000263033	AC007220.1	0.744616	1	0							ENSG00000263033	AC007220.1	-1.20439	0.901006	0.0452724
ENSG00000285872	AC007240.3	-0.23396	1	0							ENSG00000285872	AC007240.3	0.329579	1	0							ENSG00000285872	AC007240.3	0.795613	0.866508	0.0622274
ENSG00000273063	AC007250.1	-1.38596	0.881376	0.0548388							ENSG00000273063	AC007250.1	-1.84035	0.634828	0.197344							ENSG00000273063	AC007250.1	-0.204387	1	0
ENSG00000284959	AC007262.2	-1.649	0.347186	0.459437							ENSG00000284959	AC007262.2	-0.255384	1	0							ENSG00000284959	AC007262.2	-1.42678	0.469032	0.328798
ENSG00000287771	AC007271.1	0.935965	1	0							ENSG00000287771	AC007271.1	0.744616	1	0							ENSG00000287771	AC007271.1	0.795613	1	0
ENSG00000232719	AC007272.1	0.935965	0.988019	0.0052347							ENSG00000232719	AC007272.1	-0.255384	1	0							ENSG00000232719	AC007272.1	0.795613	0.873809	0.0585837
ENSG00000234389	AC007278.1	-0.385963	1	0							ENSG00000234389	AC007278.1	-1.99235	0.422927	0.373734							ENSG00000234389	AC007278.1	2.74981	0.00277533	2.55669
ENSG00000236525	AC007278.2	1.61404	0.695646	0.157611							ENSG00000236525	AC007278.2	-0.255384	1	0							ENSG00000236525	AC007278.2	2.38058	0.0216742	1.66406
ENSG00000287133	AC007279.2	-1.06404	0.881376	0.0548388							ENSG00000287133	AC007279.2	-0.255384	1	0							ENSG00000287133	AC007279.2	0.795613	1	0
ENSG00000227014	AC007285.1	-1.87139	0.867041	0.0619604							ENSG00000227014	AC007285.1	-0.255384	1	0							ENSG00000227014	AC007285.1	-0.204387	1	0
ENSG00000267980	AC007292.1	-1.38596	0.938129	0.0277372							ENSG00000267980	AC007292.1	-0.255384	1	0							ENSG00000267980	AC007292.1	1.38058	0.715947	0.145119
ENSG00000269318	AC007292.2	1.93596	0.792554	0.100971							ENSG00000269318	AC007292.2	-0.840346	0.91862	0.0368641							ENSG00000269318	AC007292.2	-0.789349	0.788693	0.103092
ENSG00000269807	AC007292.3	0.935965	1	0							ENSG00000269807	AC007292.3	1.32958	0.855483	0.0677885							ENSG00000269807	AC007292.3	3.11754	0.167764	0.775301
ENSG00000257715	AC007298.1	-0.648998	0.988019	0.0052347							ENSG00000257715	AC007298.1	-0.255384	1	0							ENSG00000257715	AC007298.1	1.79561	0.715947	0.145119
ENSG00000257878	AC007298.2	-0.0640354	1	0							ENSG00000257878	AC007298.2	-0.255384	1	0							ENSG00000257878	AC007298.2	-0.204387	1	0
ENSG00000272600	AC007308.1	0.935965	1	0							ENSG00000272600	AC007308.1	-0.255384	1	0							ENSG00000272600	AC007308.1	0.795613	1	0
ENSG00000224063	AC007319.1	1.93596	0.881376	0.0548388							ENSG00000224063	AC007319.1	0.329579	1	0							ENSG00000224063	AC007319.1	0.795613	0.970796	0.0128721
ENSG00000278817	AC007325.4	0.935965	1	0							ENSG00000278817	AC007325.4	0.744616	1	0							ENSG00000278817	AC007325.4	0.947616	0.684186	0.164826
ENSG00000284294	AC007326.5	-0.648998	0.988019	0.0052347							ENSG00000284294	AC007326.5	-0.255384	1	0							ENSG00000284294	AC007326.5	0.795613	1	0
ENSG00000260975	AC007333.2	-0.0640354	1	0							ENSG00000260975	AC007333.2	-0.255384	1	0							ENSG00000260975	AC007333.2	0.795613	1	0
ENSG00000261997	AC007336.1	-0.385963	1	0							ENSG00000261997	AC007336.1	0.214101	1	0							ENSG00000261997	AC007336.1	0.210651	0.928107	0.0324019
ENSG00000259926	AC007342.1	-0.537967	0.984786	0.00665811							ENSG00000259926	AC007342.1	1.32958	0.681214	0.166716							ENSG00000259926	AC007342.1	-1.45231	0.30583	0.514519
ENSG00000261804	AC007342.4	0.351002	1	0							ENSG00000261804	AC007342.4	-0.255384	1	0							ENSG00000261804	AC007342.4	0.795613	1	0
ENSG00000262714	AC007342.5	1.93596	0.881376	0.0548388							ENSG00000262714	AC007342.5	-0.255384	1	0							ENSG00000262714	AC007342.5	0.795613	1	0
ENSG00000230831	AC007349.2	-0.0640354	1	0							ENSG00000230831	AC007349.2	-0.255384	1	0							ENSG00000230831	AC007349.2	2.38058	0.511554	0.291108
ENSG00000235728	AC007349.3	-1.38596	0.473105	0.325043							ENSG00000235728	AC007349.3	0.744616	1	0							ENSG00000235728	AC007349.3	0.210651	1	0
ENSG00000272984	AC007349.4	0.935965	1	0							ENSG00000272984	AC007349.4	-0.255384	1	0							ENSG00000272984	AC007349.4	2.38058	0.482832	0.316204
ENSG00000231969	AC007364.1	-1.38596	0.881376	0.0548388							ENSG00000231969	AC007364.1	0.744616	1	0							ENSG00000231969	AC007364.1	1.38058	0.715947	0.145119
ENSG00000226756	AC007365.1	0.935965	0.984786	0.00665811							ENSG00000226756	AC007365.1	-0.255384	1	0							ENSG00000226756	AC007365.1	1.38058	0.559609	0.252116
ENSG00000250098	AC007370.1	0.935965	1	0							ENSG00000250098	AC007370.1	-0.255384	1	0							ENSG00000250098	AC007370.1	0.795613	1	0
ENSG00000250371	AC007370.2	0.935965	0.988019	0.0052347							ENSG00000250371	AC007370.2	-0.255384	1	0							ENSG00000250371	AC007370.2	0.795613	1	0
ENSG00000273090	AC007378.1	-1.38596	0.881376	0.0548388							ENSG00000273090	AC007378.1	0.744616	1	0							ENSG00000273090	AC007378.1	1.79561	0.561762	0.250447
ENSG00000228590	AC007381.1	-1.75209	0.0756635	1.12111							ENSG00000228590	AC007381.1	-1.25538	0.79922	0.0973335							ENSG00000228590	AC007381.1	1.96554	0.29134	0.535599
ENSG00000287640	AC007381.2	-2.52347	0.317098	0.498806							ENSG00000287640	AC007381.2	-2.57731	0.323591	0.490003							ENSG00000287640	AC007381.2	2.38058	0.543109	0.265113
ENSG00000227946	AC007383.2	-0.447364	0.881376	0.0548388							ENSG00000227946	AC007383.2	1.32958	0.855483	0.0677885							ENSG00000227946	AC007383.2	-0.727949	0.715947	0.145119
ENSG00000231955	AC007383.3	-2.06404	0.693585	0.1589							ENSG00000231955	AC007383.3	-0.255384	1	0							ENSG00000231955	AC007383.3	0.795613	0.92162	0.0354483
ENSG00000237513	AC007384.1	-0.876534	0.211043	0.675629							ENSG00000237513	AC007384.1	0.366104	0.826565	0.082723							ENSG00000237513	AC007384.1	1.1868	0.0368751	1.43327
ENSG00000286739	AC007387.2	-0.648998	0.988019	0.0052347							ENSG00000286739	AC007387.2	-0.255384	1	0							ENSG00000286739	AC007387.2	-0.204387	1	0
ENSG00000204929	AC007389.1	-0.0640354	1	0							ENSG00000204929	AC007389.1	-0.255384	1	0							ENSG00000204929	AC007389.1	0.795613	1	0
ENSG00000272054	AC007390.2	-0.428608	0.881376	0.0548388							ENSG00000272054	AC007390.2	-0.477776	0.829537	0.0811643							ENSG00000272054	AC007390.2	-0.246207	0.917819	0.0372431
ENSG00000232028	AC007391.1	0.935965	1	0							ENSG00000232028	AC007391.1	-0.255384	1	0							ENSG00000232028	AC007391.1	-0.204387	1	0
ENSG00000285925	AC007391.2	0.935965	1	0							ENSG00000285925	AC007391.2	-1.25538	0.826565	0.082723							ENSG00000285925	AC007391.2	0.795613	1	0
ENSG00000234350	AC007405.1	1.93596	0.881376	0.0548388							ENSG00000234350	AC007405.1	-0.255384	1	0							ENSG00000234350	AC007405.1	0.795613	1	0
ENSG00000239467	AC007405.3	0.935965	1	0							ENSG00000239467	AC007405.3	0.744616	1	0							ENSG00000239467	AC007405.3	-0.526315	0.943235	0.0253801
ENSG00000286611	AC007405.4	1.93596	0.881376	0.0548388							ENSG00000286611	AC007405.4	-0.255384	1	0							ENSG00000286611	AC007405.4	0.795613	1	0
ENSG00000256540	AC007406.3	-0.0640354	1	0							ENSG00000256540	AC007406.3	-0.255384	1	0							ENSG00000256540	AC007406.3	0.795613	1	0
ENSG00000261799	AC007406.5	-0.363596	0.988019	0.0052347							ENSG00000261799	AC007406.5	-0.0627389	1	0							ENSG00000261799	AC007406.5	1.10374	0.233235	0.632206
ENSG00000263499	AC007431.1	0.935965	1	0							ENSG00000263499	AC007431.1	0.744616	1	0							ENSG00000263499	AC007431.1	0.795613	1	0
ENSG00000266473	AC007448.4	1.08797	0.723668	0.14046							ENSG00000266473	AC007448.4	-0.255384	1	0							ENSG00000266473	AC007448.4	-0.0275092	1	0
ENSG00000285877	AC007448.5	-0.648998	0.988019	0.0052347							ENSG00000285877	AC007448.5	-0.255384	1	0							ENSG00000285877	AC007448.5	-0.204387	1	0
ENSG00000226506	AC007463.1	-0.0640354	1	0							ENSG00000226506	AC007463.1	-0.255384	1	0							ENSG00000226506	AC007463.1	0.795613	1	0
ENSG00000261393	AC007493.2	-0.0640354	1	0							ENSG00000261393	AC007493.2	-0.255384	1	0							ENSG00000261393	AC007493.2	0.795613	1	0
ENSG00000260744	AC007494.2	0.198999	1	0							ENSG00000260744	AC007494.2	-1.25538	0.826565	0.082723							ENSG00000260744	AC007494.2	0.795613	1	0
ENSG00000261630	AC007496.2	0.351002	1	0							ENSG00000261630	AC007496.2	-0.255384	1	0							ENSG00000261630	AC007496.2	-0.204387	1	0
ENSG00000275191	AC007497.1	0.935965	1	0							ENSG00000275191	AC007497.1	-0.255384	1	0							ENSG00000275191	AC007497.1	0.210651	1	0
ENSG00000287909	AC007497.2	0.935965	1	0							ENSG00000287909	AC007497.2	-0.255384	1	0							ENSG00000287909	AC007497.2	0.795613	1	0
ENSG00000286303	AC007528.1	0.935965	1	0							ENSG00000286303	AC007528.1	-0.255384	1	0							ENSG00000286303	AC007528.1	0.795613	1	0
ENSG00000283240	AC007529.2	0.935965	1	0							ENSG00000283240	AC007529.2	-0.255384	1	0							ENSG00000283240	AC007529.2	1.79561	0.715947	0.145119
ENSG00000261369	AC007533.1	-0.0640354	1	0							ENSG00000261369	AC007533.1	-0.255384	1	0							ENSG00000261369	AC007533.1	0.795613	1	0
ENSG00000257579	AC007540.1	1.93596	0.881376	0.0548388							ENSG00000257579	AC007540.1	-0.255384	1	0							ENSG00000257579	AC007540.1	0.795613	1	0
ENSG00000260329	AC007541.1	-0.704493	0.79753	0.0982527							ENSG00000260329	AC007541.1	-0.99235	0.826565	0.082723							ENSG00000260329	AC007541.1	1.43304	0.272743	0.564247
ENSG00000277595	AC007546.1	-0.479073	1	0							ENSG00000277595	AC007546.1	-0.255384	1	0							ENSG00000277595	AC007546.1	0.0586474	1	0
ENSG00000236886	AC007563.2	-0.0640354	1	0							ENSG00000236886	AC007563.2	-0.255384	1	0							ENSG00000236886	AC007563.2	0.795613	1	0
ENSG00000244055	AC007566.1	-0.537967	1	0							ENSG00000244055	AC007566.1	-0.617954	0.826565	0.082723							ENSG00000244055	AC007566.1	1.44769	0.106009	0.974657
ENSG00000257221	AC007569.1	-2.16837	0.0268952	1.57033							ENSG00000257221	AC007569.1	-2.25538	0.433852	0.362659							ENSG00000257221	AC007569.1	2.96554	0.064072	1.19333
ENSG00000255655	AC007570.1	-0.0640354	1	0							ENSG00000255655	AC007570.1	-1.25538	0.826565	0.082723							ENSG00000255655	AC007570.1	0.795613	1	0
ENSG00000260723	AC007598.1	-0.0640354	1	0							ENSG00000260723	AC007598.1	-1.84035	0.647826	0.188542							ENSG00000260723	AC007598.1	-1.78935	0.544673	0.263864
ENSG00000262038	AC007599.2	-1.38596	0.881376	0.0548388							ENSG00000262038	AC007599.2	-2.06274	0.33338	0.47706							ENSG00000262038	AC007599.2	2.11754	0.389902	0.409045
ENSG00000175604	AC007601.1	-1.06404	0.988019	0.0052347							ENSG00000175604	AC007601.1	-0.255384	1	0							ENSG00000175604	AC007601.1	0.795613	1	0
ENSG00000205414	AC007608.1	-0.0640354	1	0							ENSG00000205414	AC007608.1	-0.255384	1	0							ENSG00000205414	AC007608.1	1.79561	0.715947	0.145119
ENSG00000260249	AC007608.3	-1.649	0.881376	0.0548388							ENSG00000260249	AC007608.3	-0.577312	0.991938	0.00351566							ENSG00000260249	AC007608.3	1.05865	0.788693	0.103092
ENSG00000260381	AC007610.2	0.935965	1	0							ENSG00000260381	AC007610.2	-0.255384	1	0							ENSG00000260381	AC007610.2	0.795613	1	0
ENSG00000287444	AC007610.5	0.935965	1	0							ENSG00000287444	AC007610.5	-0.255384	1	0							ENSG00000287444	AC007610.5	-0.789349	0.875204	0.0578907
ENSG00000260086	AC007611.1	-0.938505	0.786171	0.104483							ENSG00000260086	AC007611.1	1.74462	0.699147	0.155431							ENSG00000260086	AC007611.1	0.554605	0.770734	0.113095
ENSG00000262420	AC007613.1	-0.0895705	1	0							ENSG00000262420	AC007613.1	1.42269	0.435041	0.36147							ENSG00000262420	AC007613.1	0.598576	0.506128	0.29574
ENSG00000279249	AC007614.1	0.935965	1	0							ENSG00000279249	AC007614.1	-0.255384	1	0							ENSG00000279249	AC007614.1	0.795613	1	0
ENSG00000255670	AC007619.1	0.935965	1	0							ENSG00000255670	AC007619.1	-0.255384	1	0							ENSG00000255670	AC007619.1	0.795613	1	0
ENSG00000242539	AC007620.2	-0.938505	0.95281	0.0209939							ENSG00000242539	AC007620.2	0.744616	0.846395	0.0724271							ENSG00000242539	AC007620.2	-1.52632	0.378088	0.422407
ENSG00000272699	AC007620.3	-0.648998	0.988019	0.0052347							ENSG00000272699	AC007620.3	-0.255384	1	0							ENSG00000272699	AC007620.3	-0.204387	1	0
ENSG00000258136	AC007622.2	2.15836	0.329903	0.481614							ENSG00000258136	AC007622.2	0.329579	1	0							ENSG00000258136	AC007622.2	2.38058	0.530456	0.27535
ENSG00000256139	AC007637.1	0.935965	1	0							ENSG00000256139	AC007637.1	-0.255384	1	0							ENSG00000256139	AC007637.1	0.795613	1	0
ENSG00000262079	AC007638.1	0.935965	1	0							ENSG00000262079	AC007638.1	-0.255384	1	0							ENSG00000262079	AC007638.1	1.79561	0.715947	0.145119
ENSG00000263096	AC007638.2	0.935965	1	0							ENSG00000263096	AC007638.2	-0.255384	1	0							ENSG00000263096	AC007638.2	1.79561	0.715947	0.145119
ENSG00000286526	AC007652.2	0.935965	1	0							ENSG00000286526	AC007652.2	-0.255384	1	0							ENSG00000286526	AC007652.2	-0.204387	1	0
ENSG00000286107	AC007655.2	-0.0640354	1	0							ENSG00000286107	AC007655.2	-0.255384	1	0							ENSG00000286107	AC007655.2	-0.204387	1	0
ENSG00000249923	AC007663.2	-0.0640354	1	0							ENSG00000249923	AC007663.2	-0.255384	1	0							ENSG00000249923	AC007663.2	0.795613	1	0
ENSG00000273139	AC007663.3	-0.0640354	1	0							ENSG00000273139	AC007663.3	-0.255384	1	0							ENSG00000273139	AC007663.3	1.38058	0.715947	0.145119
ENSG00000273343	AC007663.4	-0.648998	0.988019	0.0052347							ENSG00000273343	AC007663.4	-1.25538	0.826565	0.082723							ENSG00000273343	AC007663.4	0.795613	1	0
ENSG00000236754	AC007666.1	0.935965	1	0							ENSG00000236754	AC007666.1	-0.255384	1	0							ENSG00000236754	AC007666.1	0.795613	1	0
ENSG00000286195	AC007666.2	-0.0640354	1	0							ENSG00000286195	AC007666.2	-0.255384	1	0							ENSG00000286195	AC007666.2	0.795613	1	0
ENSG00000267311	AC007673.1	0.935965	1	0							ENSG00000267311	AC007673.1	-0.255384	1	0							ENSG00000267311	AC007673.1	-0.789349	1	0
ENSG00000225610	AC007679.1	0.935965	1	0							ENSG00000225610	AC007679.1	-0.255384	1	0							ENSG00000225610	AC007679.1	1.79561	0.715947	0.145119
ENSG00000270571	AC007681.1	0.935965	1	0							ENSG00000270571	AC007681.1	-0.255384	1	0							ENSG00000270571	AC007681.1	0.795613	1	0
ENSG00000273035	AC007684.2	0.935965	0.952782	0.0210063							ENSG00000273035	AC007684.2	-1.84035	0.663535	0.178136							ENSG00000273035	AC007684.2	0.795613	1	0
ENSG00000273729	AC007686.3	-0.206054	1	0							ENSG00000273729	AC007686.3	-0.840346	0.522946	0.281543							ENSG00000273729	AC007686.3	0.0180054	1	0
ENSG00000285966	AC007686.4	0.935965	1	0							ENSG00000285966	AC007686.4	-0.255384	1	0							ENSG00000285966	AC007686.4	0.795613	1	0
ENSG00000270178	AC007687.1	-0.648998	0.988019	0.0052347							ENSG00000270178	AC007687.1	-1.25538	0.826565	0.082723							ENSG00000270178	AC007687.1	0.210651	1	0
ENSG00000287957	AC007695.1	0.351002	1	0							ENSG00000287957	AC007695.1	-0.255384	1	0							ENSG00000287957	AC007695.1	0.795613	1	0
ENSG00000260616	AC007728.1	1.93596	0.881376	0.0548388							ENSG00000260616	AC007728.1	-0.255384	1	0							ENSG00000260616	AC007728.1	1.79561	0.715947	0.145119
ENSG00000261644	AC007728.2	-0.456353	0.889031	0.0510831							ENSG00000261644	AC007728.2	-0.255384	1	0							ENSG00000261644	AC007728.2	-0.0668835	1	0
ENSG00000270120	AC007728.3	0.935965	1	0							ENSG00000270120	AC007728.3	-1.25538	0.826565	0.082723							ENSG00000270120	AC007728.3	0.117541	1	0
ENSG00000235578	AC007731.2	-0.0640354	1	0							ENSG00000235578	AC007731.2	-0.255384	1	0							ENSG00000235578	AC007731.2	0.795613	1	0
ENSG00000236003	AC007731.3	0.935965	1	0							ENSG00000236003	AC007731.3	-0.255384	1	0							ENSG00000236003	AC007731.3	-0.789349	0.866508	0.0622274
ENSG00000287446	AC007731.5	0.935965	1	0							ENSG00000287446	AC007731.5	-0.255384	1	0							ENSG00000287446	AC007731.5	-0.204387	1	0
ENSG00000233251	AC007743.1	0.935965	1	0							ENSG00000233251	AC007743.1	-0.255384	1	0							ENSG00000233251	AC007743.1	0.795613	1	0
ENSG00000267213	AC007773.1	-0.648998	0.89911	0.0461871							ENSG00000267213	AC007773.1	1.32958	1	0							ENSG00000267213	AC007773.1	-0.619424	0.874061	0.0584584
ENSG00000267009	AC007780.1	0.351002	1	0							ENSG00000267009	AC007780.1	-0.255384	1	0							ENSG00000267009	AC007780.1	-0.789349	0.788693	0.103092
ENSG00000268401	AC007785.3	-0.87139	0.965121	0.0154181							ENSG00000268401	AC007785.3	-1.25538	0.826565	0.082723							ENSG00000268401	AC007785.3	1.79561	0.497114	0.303544
ENSG00000267498	AC007786.1	-0.385963	1	0							ENSG00000267498	AC007786.1	-0.255384	1	0							ENSG00000267498	AC007786.1	0.795613	1	0
ENSG00000260743	AC007823.1	0.935965	1	0							ENSG00000260743	AC007823.1	0.744616	1	0							ENSG00000260743	AC007823.1	1.79561	0.715947	0.145119
ENSG00000249094	AC007834.1	2.52093	0.662798	0.178619							ENSG00000249094	AC007834.1	-0.255384	1	0							ENSG00000249094	AC007834.1	0.795613	1	0
ENSG00000287255	AC007877.1	-0.0640354	1	0							ENSG00000287255	AC007877.1	2.74462	0.185348	0.732012							ENSG00000287255	AC007877.1	-0.426779	0.810194	0.0914109
ENSG00000281195	AC007878.1	-0.996921	0.501981	0.299312							ENSG00000281195	AC007878.1	-0.103381	1	0							ENSG00000281195	AC007878.1	-0.374312	0.887008	0.0520723
ENSG00000234902	AC007879.3	0.614037	1	0							ENSG00000234902	AC007879.3	-0.255384	1	0							ENSG00000234902	AC007879.3	-0.204387	1	0
ENSG00000286568	AC007879.5	0.935965	1	0							ENSG00000286568	AC007879.5	-0.255384	1	0							ENSG00000286568	AC007879.5	0.795613	1	0
ENSG00000236469	AC007881.2	0.935965	1	0							ENSG00000236469	AC007881.2	-0.255384	1	0							ENSG00000236469	AC007881.2	-0.204387	1	0
ENSG00000272735	AC007881.3	-0.511494	0.912814	0.0396177							ENSG00000272735	AC007881.3	-0.255384	1	0							ENSG00000272735	AC007881.3	-0.204387	1	0
ENSG00000288065	AC007881.4	0.935965	1	0							ENSG00000288065	AC007881.4	-1.25538	0.826565	0.082723							ENSG00000288065	AC007881.4	-0.204387	1	0
ENSG00000261291	AC007906.1	-0.0640354	1	0							ENSG00000261291	AC007906.1	-1.25538	0.826565	0.082723							ENSG00000261291	AC007906.1	0.795613	1	0
ENSG00000265094	AC007922.2	1.93596	0.881376	0.0548388							ENSG00000265094	AC007922.2	-0.255384	1	0							ENSG00000265094	AC007922.2	-1.52632	0.769408	0.113843
ENSG00000287611	AC007922.4	0.935965	1	0							ENSG00000287611	AC007922.4	-1.84035	0.634828	0.197344							ENSG00000287611	AC007922.4	0.795613	1	0
ENSG00000259920	AC007938.1	0.935965	1	0							ENSG00000259920	AC007938.1	-0.255384	1	0							ENSG00000259920	AC007938.1	1.79561	0.715947	0.145119
ENSG00000270823	AC007938.2	-0.801001	0.906015	0.0428644							ENSG00000270823	AC007938.2	-0.255384	1	0							ENSG00000270823	AC007938.2	0.795613	0.951663	0.0215168
ENSG00000270953	AC007938.3	0.935965	1	0							ENSG00000270953	AC007938.3	-1.25538	0.826565	0.082723							ENSG00000270953	AC007938.3	1.38058	0.525176	0.279695
ENSG00000259268	AC007950.1	-0.0640354	1	0							ENSG00000259268	AC007950.1	-0.255384	1	0							ENSG00000259268	AC007950.1	-0.204387	1	0
ENSG00000276651	AC007950.2	-0.0640354	1	0							ENSG00000276651	AC007950.2	-0.577312	0.998029	0.000857034							ENSG00000276651	AC007950.2	1.25504	0.407956	0.389386
ENSG00000228157	AC007952.2	-0.648998	1	0							ENSG00000228157	AC007952.2	-2.25538	0.433852	0.362659							ENSG00000228157	AC007952.2	1.79561	0.498497	0.302337
ENSG00000262202	AC007952.4	-0.0327497	1	0							ENSG00000262202	AC007952.4	0.318852	0.81211	0.0903852							ENSG00000262202	AC007952.4	0.845726	0.0303592	1.51771
ENSG00000262292	AC007952.5	-1.23396	0.797381	0.0983342							ENSG00000262292	AC007952.5	-1.84035	0.634828	0.197344							ENSG00000262292	AC007952.5	0.795613	1	0
ENSG00000262319	AC007952.6	-1.06404	0.988019	0.0052347							ENSG00000262319	AC007952.6	-1.84035	0.634828	0.197344							ENSG00000262319	AC007952.6	-0.204387	1	0
ENSG00000263394	AC007952.7	-0.852531	0.684047	0.164914							ENSG00000263394	AC007952.7	-1.84035	0.634828	0.197344							ENSG00000263394	AC007952.7	-0.204387	1	0
ENSG00000266664	AC007952.9	0.935965	1	0							ENSG00000266664	AC007952.9	-1.25538	0.826565	0.082723							ENSG00000266664	AC007952.9	0.795613	1	0
ENSG00000225790	AC007953.1	0.935965	1	0							ENSG00000225790	AC007953.1	-0.255384	1	0							ENSG00000225790	AC007953.1	1.79561	0.715947	0.145119
ENSG00000254287	AC007991.4	-0.0640354	1	0							ENSG00000254287	AC007991.4	-0.255384	1	0							ENSG00000254287	AC007991.4	0.795613	1	0
ENSG00000282199	AC007993.3	0.433464	0.998677	0.000574905							ENSG00000282199	AC007993.3	1.74462	0.699147	0.155431							ENSG00000282199	AC007993.3	-0.111278	1	0
ENSG00000277534	AC007996.1	0.935965	1	0							ENSG00000277534	AC007996.1	-0.840346	0.91862	0.0368641							ENSG00000277534	AC007996.1	0.795613	1	0
ENSG00000267583	AC007998.3	-0.648998	0.988019	0.0052347							ENSG00000267583	AC007998.3	-1.25538	0.826565	0.082723							ENSG00000267583	AC007998.3	0.795613	1	0
ENSG00000275512	AC007998.4	-1.06404	0.881376	0.0548388							ENSG00000275512	AC007998.4	-0.255384	1	0							ENSG00000275512	AC007998.4	-0.204387	1	0
ENSG00000257042	AC008011.2	0.935965	1	0							ENSG00000257042	AC008011.2	-0.255384	1	0							ENSG00000257042	AC008011.2	0.795613	1	0
ENSG00000257261	AC008014.1	-0.170077	1	0							ENSG00000257261	AC008014.1	1.11385	0.268322	0.571344							ENSG00000257261	AC008014.1	-0.169622	0.967947	0.0141484
ENSG00000264546	AC008026.3	-0.648998	1	0							ENSG00000264546	AC008026.3	-1.25538	0.708038	0.149943							ENSG00000264546	AC008026.3	0.795613	0.715947	0.145119
ENSG00000273824	AC008033.3	-0.0640354	1	0							ENSG00000273824	AC008033.3	-0.255384	1	0							ENSG00000273824	AC008033.3	1.79561	0.715947	0.145119
ENSG00000272369	AC008035.1	0.351002	0.986794	0.0057733							ENSG00000272369	AC008035.1	1.96701	0.283982	0.546709							ENSG00000272369	AC008035.1	0.228572	0.922852	0.0348679
ENSG00000239219	AC008040.1	-0.201539	1	0							ENSG00000239219	AC008040.1	0.744616	1	0							ENSG00000239219	AC008040.1	0.473685	0.977556	0.00985828
ENSG00000287118	AC008056.3	0.935965	1	0							ENSG00000287118	AC008056.3	0.744616	1	0							ENSG00000287118	AC008056.3	0.210651	1	0
ENSG00000230918	AC008063.1	0.415132	0.934418	0.0294588							ENSG00000230918	AC008063.1	-0.255384	1	0							ENSG00000230918	AC008063.1	0.433043	0.911744	0.040127
ENSG00000223754	AC008073.1	-1.06404	0.988019	0.0052347							ENSG00000223754	AC008073.1	1.32958	0.925767	0.0334984							ENSG00000223754	AC008073.1	0.795613	1	0
ENSG00000260101	AC008074.2	-0.591282	0.881376	0.0548388							ENSG00000260101	AC008074.2	1.06654	0.826565	0.082723							ENSG00000260101	AC008074.2	0.0435405	1	0
ENSG00000280007	AC008079.1	-0.764475	0.867041	0.0619604							ENSG00000280007	AC008079.1	-0.255384	1	0							ENSG00000280007	AC008079.1	0.336181	0.945032	0.0245534
ENSG00000173862	AC008080.1	0.935965	1	0							ENSG00000173862	AC008080.1	-0.255384	1	0							ENSG00000173862	AC008080.1	1.79561	0.715947	0.145119
ENSG00000257925	AC008083.2	0.935965	0.988019	0.0052347							ENSG00000257925	AC008083.2	-0.255384	1	0							ENSG00000257925	AC008083.2	3.38058	0.102183	0.990623
ENSG00000258181	AC008083.3	0.0184268	1	0							ENSG00000258181	AC008083.3	-1.47778	0.581393	0.23553							ENSG00000258181	AC008083.3	-0.0117419	1	0
ENSG00000276454	AC008083.4	0.520927	1	0							ENSG00000276454	AC008083.4	0.329579	1	0							ENSG00000276454	AC008083.4	0.795613	1	0
ENSG00000266839	AC008088.1	-0.0640354	1	0							ENSG00000266839	AC008088.1	-0.255384	1	0							ENSG00000266839	AC008088.1	0.795613	1	0
ENSG00000233175	AC008105.1	0.476533	0.963672	0.0160706							ENSG00000233175	AC008105.1	-0.255384	1	0							ENSG00000233175	AC008105.1	0.117541	1	0
ENSG00000267121	AC008105.3	-0.146498	1	0							ENSG00000267121	AC008105.3	-0.319514	0.826565	0.082723							ENSG00000267121	AC008105.3	-0.175628	0.898119	0.0466663
ENSG00000255649	AC008114.1	1.93596	0.881376	0.0548388							ENSG00000255649	AC008114.1	-0.255384	1	0							ENSG00000255649	AC008114.1	1.79561	0.715947	0.145119
ENSG00000275560	AC008115.3	-0.797097	0.467836	0.329906							ENSG00000275560	AC008115.3	0.551971	0.826565	0.082723							ENSG00000275560	AC008115.3	-0.0974718	1	0
ENSG00000275963	AC008115.4	0.351002	1	0							ENSG00000275963	AC008115.4	-1.25538	0.826565	0.082723							ENSG00000275963	AC008115.4	-0.789349	1	0
ENSG00000287202	AC008119.1	1.93596	0.881376	0.0548388							ENSG00000287202	AC008119.1	-0.255384	1	0							ENSG00000287202	AC008119.1	0.380576	1	0
ENSG00000274156	AC008121.2	0.935965	1	0							ENSG00000274156	AC008121.2	-0.255384	1	0							ENSG00000274156	AC008121.2	0.795613	0.92162	0.0354483
ENSG00000274797	AC008121.3	0.935965	1	0							ENSG00000274797	AC008121.3	-0.255384	1	0							ENSG00000274797	AC008121.3	-0.204387	1	0
ENSG00000273015	AC008124.1	-0.44669	0.775663	0.110327							ENSG00000273015	AC008124.1	0.801949	0.275421	0.560003							ENSG00000273015	AC008124.1	0.241024	0.775609	0.110357
ENSG00000257256	AC008147.1	-0.0640354	1	0							ENSG00000257256	AC008147.1	-0.255384	1	0							ENSG00000257256	AC008147.1	0.795613	1	0
ENSG00000257298	AC008147.2	0.935965	1	0							ENSG00000257298	AC008147.2	1.32958	0.870957	0.0600031							ENSG00000257298	AC008147.2	1.38058	0.715947	0.145119
ENSG00000258177	AC008149.1	0.935965	1	0							ENSG00000258177	AC008149.1	-0.255384	1	0							ENSG00000258177	AC008149.1	0.795613	1	0
ENSG00000287454	AC008149.2	1.05626	0.471073	0.326912							ENSG00000287454	AC008149.2	-1.06274	0.454088	0.34286							ENSG00000287454	AC008149.2	-0.130386	1	0
ENSG00000273489	AC008264.2	-0.0640354	1	0							ENSG00000273489	AC008264.2	1.06654	0.839238	0.076115							ENSG00000273489	AC008264.2	-0.204387	1	0
ENSG00000237310	AC008267.5	-0.100872	1	0							ENSG00000237310	AC008267.5	-0.255384	1	0							ENSG00000237310	AC008267.5	-0.269975	0.866508	0.0622274
ENSG00000229321	AC008269.1	0.798461	0.881376	0.0548388							ENSG00000229321	AC008269.1	-0.769957	0.791708	0.101435							ENSG00000229321	AC008269.1	-0.0788561	1	0
ENSG00000223642	AC008277.1	-0.0640354	1	0							ENSG00000223642	AC008277.1	1.32958	0.855483	0.0677885							ENSG00000223642	AC008277.1	3.11754	0.279836	0.553096
ENSG00000234022	AC008278.2	1.93596	0.881376	0.0548388							ENSG00000234022	AC008278.2	-0.255384	1	0							ENSG00000234022	AC008278.2	0.795613	1	0
ENSG00000272156	AC008280.3	-1.45635	0.61423	0.211669							ENSG00000272156	AC008280.3	0.744616	1	0							ENSG00000272156	AC008280.3	-1.37431	0.55911	0.252503
ENSG00000253172	AC008378.1	0.0614955	1	0							ENSG00000253172	AC008378.1	0.329579	1	0							ENSG00000253172	AC008378.1	1.21065	0.71734	0.144275
ENSG00000245317	AC008393.1	-1.00263	0.73998	0.13078							ENSG00000245317	AC008393.1	2.32958	0.375109	0.425843							ENSG00000245317	AC008393.1	0.433043	0.909837	0.0410366
ENSG00000268051	AC008395.1	-0.648998	1	0							ENSG00000268051	AC008395.1	0.744616	1	0							ENSG00000268051	AC008395.1	1.38058	0.715947	0.145119
ENSG00000287603	AC008403.3	0.614037	0.978744	0.00933108							ENSG00000287603	AC008403.3	-0.840346	0.938279	0.0276681							ENSG00000287603	AC008403.3	1.53258	0.598577	0.22288
ENSG00000277619	AC008406.3	-0.0640354	1	0							ENSG00000277619	AC008406.3	-0.255384	1	0							ENSG00000277619	AC008406.3	0.795613	1	0
ENSG00000204758	AC008429.1	0.0428798	1	0							ENSG00000204758	AC008429.1	-1.25538	0.739415	0.131112							ENSG00000204758	AC008429.1	1.79561	0.188484	0.724726
ENSG00000254295	AC008429.3	-0.0640354	1	0							ENSG00000254295	AC008429.3	0.744616	1	0							ENSG00000254295	AC008429.3	-0.204387	1	0
ENSG00000249655	AC008434.1	0.935965	1	0							ENSG00000249655	AC008434.1	-0.255384	1	0							ENSG00000249655	AC008434.1	0.210651	1	0
ENSG00000249637	AC008438.1	-1.06404	1	0							ENSG00000249637	AC008438.1	-0.255384	1	0							ENSG00000249637	AC008438.1	-1.20439	0.875204	0.0578907
ENSG00000228323	AC008440.1	0.421391	1	0							ENSG00000228323	AC008440.1	1.32958	0.855483	0.0677885							ENSG00000228323	AC008440.1	1.56115	0.122472	0.911963
ENSG00000232220	AC008440.2	-1.38596	0.684047	0.164914							ENSG00000232220	AC008440.2	2.06654	0.522946	0.281543							ENSG00000232220	AC008440.2	0.0951733	1	0
ENSG00000233937	AC008443.1	-0.0151258	1	0							ENSG00000233937	AC008443.1	0.372647	0.91862	0.0368641							ENSG00000233937	AC008443.1	0.310186	0.810194	0.0914109
ENSG00000248103	AC008443.3	0.520927	1	0							ENSG00000248103	AC008443.3	-0.255384	1	0							ENSG00000248103	AC008443.3	0.795613	1	0
ENSG00000250222	AC008443.5	1.1395	0.228146	0.641787							ENSG00000250222	AC008443.5	2.83208	0.0332425	1.47831							ENSG00000250222	AC008443.5	-1.07112	0.208092	0.681744
ENSG00000250900	AC008443.6	-1.38596	0.881376	0.0548388							ENSG00000250900	AC008443.6	-0.255384	1	0							ENSG00000250900	AC008443.6	-0.204387	1	0
ENSG00000286310	AC008443.8	-2.52347	0.249451	0.603015							ENSG00000286310	AC008443.8	-0.255384	1	0							ENSG00000286310	AC008443.8	0.380576	1	0
ENSG00000286644	AC008443.9	0.935965	1	0							ENSG00000286644	AC008443.9	-0.255384	1	0							ENSG00000286644	AC008443.9	0.795613	1	0
ENSG00000250309	AC008453.1	0.935965	1	0							ENSG00000250309	AC008453.1	-0.255384	1	0							ENSG00000250309	AC008453.1	-0.204387	1	0
ENSG00000286657	AC008453.2	-0.0640354	1	0							ENSG00000286657	AC008453.2	-1.25538	0.826565	0.082723							ENSG00000286657	AC008453.2	-0.204387	1	0
ENSG00000286503	AC008462.1	-0.0640354	1	0							ENSG00000286503	AC008462.1	-1.84035	0.634828	0.197344							ENSG00000286503	AC008462.1	-0.789349	0.866508	0.0622274
ENSG00000249476	AC008467.1	0.029074	1	0							ENSG00000249476	AC008467.1	0.396693	0.906628	0.0425709							ENSG00000249476	AC008467.1	-0.234134	0.922142	0.0352021
ENSG00000271797	AC008494.3	-0.0640354	1	0							ENSG00000271797	AC008494.3	1.74462	0.699147	0.155431							ENSG00000271797	AC008494.3	1.05865	0.479862	0.318884
ENSG00000250258	AC008496.2	0.935965	1	0							ENSG00000250258	AC008496.2	-0.255384	1	0							ENSG00000250258	AC008496.2	0.795613	1	0
ENSG00000267006	AC008507.2	0.935965	1	0							ENSG00000267006	AC008507.2	0.329579	1	0							ENSG00000267006	AC008507.2	-0.204387	1	0
ENSG00000287859	AC008507.4	0.935965	1	0							ENSG00000287859	AC008507.4	-2.25538	0.433852	0.362659							ENSG00000287859	AC008507.4	1.38058	0.715947	0.145119
ENSG00000279232	AC008522.1	-0.87139	0.965121	0.0154181							ENSG00000279232	AC008522.1	0.744616	1	0							ENSG00000279232	AC008522.1	0.473685	0.977556	0.00985828
ENSG00000250377	AC008525.1	0.935965	1	0							ENSG00000250377	AC008525.1	-0.255384	1	0							ENSG00000250377	AC008525.1	0.795613	1	0
ENSG00000286669	AC008532.1	0.351002	1	0							ENSG00000286669	AC008532.1	-0.255384	1	0							ENSG00000286669	AC008532.1	0.210651	1	0
ENSG00000249175	AC008534.1	0.935965	1	0							ENSG00000249175	AC008534.1	-0.255384	1	0							ENSG00000249175	AC008534.1	0.795613	1	0
ENSG00000282951	AC008537.4	0.935965	1	0							ENSG00000282951	AC008537.4	-1.84035	0.634828	0.197344							ENSG00000282951	AC008537.4	-0.789349	0.866508	0.0622274
ENSG00000248701	AC008539.1	0.935965	1	0							ENSG00000248701	AC008539.1	-0.255384	1	0							ENSG00000248701	AC008539.1	1.79561	0.715947	0.145119
ENSG00000197332	AC008543.1	0.935965	1	0							ENSG00000197332	AC008543.1	-0.255384	1	0							ENSG00000197332	AC008543.1	0.795613	1	0
ENSG00000266922	AC008543.3	0.935965	1	0							ENSG00000266922	AC008543.3	-0.255384	1	0							ENSG00000266922	AC008543.3	0.795613	1	0
ENSG00000267646	AC008543.5	0.935965	1	0							ENSG00000267646	AC008543.5	-0.255384	1	0							ENSG00000267646	AC008543.5	0.795613	1	0
ENSG00000249021	AC008549.2	0.74332	0.881376	0.0548388							ENSG00000249021	AC008549.2	-0.577312	1	0							ENSG00000249021	AC008549.2	0.158183	1	0
ENSG00000263331	AC008551.1	0.351002	1	0							ENSG00000263331	AC008551.1	0.744616	1	0							ENSG00000263331	AC008551.1	2.38058	0.507548	0.294522
ENSG00000261754	AC008555.1	-1.649	0.980117	0.00872188							ENSG00000261754	AC008555.1	-0.255384	1	0							ENSG00000261754	AC008555.1	1.79561	0.715947	0.145119
ENSG00000269086	AC008555.2	0.935965	1	0							ENSG00000269086	AC008555.2	1.32958	0.862561	0.0642103							ENSG00000269086	AC008555.2	1.79561	0.715947	0.145119
ENSG00000271109	AC008555.4	-0.43268	0.733249	0.134749							ENSG00000271109	AC008555.4	-0.380915	0.733776	0.134437							ENSG00000271109	AC008555.4	-0.362535	0.715947	0.145119
ENSG00000229855	AC008568.1	0.935965	1	0							ENSG00000229855	AC008568.1	-0.255384	1	0							ENSG00000229855	AC008568.1	0.795613	1	0
ENSG00000267379	AC008569.1	0.935965	1	0							ENSG00000267379	AC008569.1	-0.255384	1	0							ENSG00000267379	AC008569.1	0.795613	1	0
ENSG00000267474	AC008569.2	-1.87139	0.335901	0.473789							ENSG00000267474	AC008569.2	-0.255384	1	0							ENSG00000267474	AC008569.2	0.795613	0.606389	0.217249
ENSG00000250615	AC008581.1	0.935965	1	0							ENSG00000250615	AC008581.1	0.744616	1	0							ENSG00000250615	AC008581.1	-0.204387	1	0
ENSG00000248634	AC008588.1	0.935965	1	0							ENSG00000248634	AC008588.1	-0.255384	1	0							ENSG00000248634	AC008588.1	-0.204387	1	0
ENSG00000251680	AC008591.1	0.935965	0.988019	0.0052347							ENSG00000251680	AC008591.1	-0.255384	1	0							ENSG00000251680	AC008591.1	0.795613	1	0
ENSG00000250955	AC008592.2	0.935965	1	0							ENSG00000250955	AC008592.2	-0.255384	1	0							ENSG00000250955	AC008592.2	-0.204387	1	0
ENSG00000251409	AC008592.4	0.935965	1	0							ENSG00000251409	AC008592.4	-0.255384	1	0							ENSG00000251409	AC008592.4	0.795613	1	0
ENSG00000271737	AC008608.2	0.00307879	1	0							ENSG00000271737	AC008608.2	-0.740811	0.897412	0.047008							ENSG00000271737	AC008608.2	0.117541	1	0
ENSG00000247699	AC008609.1	-0.0640354	1	0							ENSG00000247699	AC008609.1	0.744616	1	0							ENSG00000247699	AC008609.1	0.210651	1	0
ENSG00000248367	AC008610.1	-1.06404	1	0							ENSG00000248367	AC008610.1	-1.25538	0.708038	0.149943							ENSG00000248367	AC008610.1	0.795613	0.781722	0.106948
ENSG00000275719	AC008622.2	-0.0640354	1	0							ENSG00000275719	AC008622.2	0.744616	1	0							ENSG00000275719	AC008622.2	-0.526315	0.943235	0.0253801
ENSG00000287695	AC008625.1	0.935965	1	0							ENSG00000287695	AC008625.1	-0.255384	1	0							ENSG00000287695	AC008625.1	-0.789349	0.881651	0.0547034
ENSG00000253297	AC008627.1	-0.0640354	1	0							ENSG00000253297	AC008627.1	-0.255384	1	0							ENSG00000253297	AC008627.1	0.795613	1	0
ENSG00000249494	AC008629.1	-1.52347	0.676926	0.169459							ENSG00000249494	AC008629.1	-1.25538	0.826565	0.082723							ENSG00000249494	AC008629.1	-0.204387	1	0
ENSG00000254298	AC008641.1	1.93596	0.881376	0.0548388							ENSG00000254298	AC008641.1	-0.255384	1	0							ENSG00000254298	AC008641.1	0.210651	1	0
ENSG00000267291	AC008649.1	0.935965	1	0							ENSG00000267291	AC008649.1	-0.255384	1	0							ENSG00000267291	AC008649.1	0.795613	1	0
ENSG00000267375	AC008649.2	1.93596	0.881376	0.0548388							ENSG00000267375	AC008649.2	-0.255384	1	0							ENSG00000267375	AC008649.2	-0.789349	0.866508	0.0622274
ENSG00000269392	AC008655.2	-0.648998	0.988019	0.0052347							ENSG00000269392	AC008655.2	-0.255384	1	0							ENSG00000269392	AC008655.2	0.795613	1	0
ENSG00000245688	AC008659.1	0.935965	1	0							ENSG00000245688	AC008659.1	-0.255384	1	0							ENSG00000245688	AC008659.1	1.79561	0.715947	0.145119
ENSG00000271792	AC008667.4	-0.648998	1	0							ENSG00000271792	AC008667.4	-0.255384	1	0							ENSG00000271792	AC008667.4	1.21065	0.715947	0.145119
ENSG00000248544	AC008676.1	-0.0640354	1	0							ENSG00000248544	AC008676.1	-1.84035	0.634828	0.197344							ENSG00000248544	AC008676.1	0.380576	1	0
ENSG00000286274	AC008679.1	0.935965	1	0							ENSG00000286274	AC008679.1	-0.255384	1	0							ENSG00000286274	AC008679.1	1.79561	0.715947	0.145119
ENSG00000267633	AC008686.1	-1.00263	0.742141	0.129514							ENSG00000267633	AC008686.1	-1.25538	0.826565	0.082723							ENSG00000267633	AC008686.1	-0.0117419	1	0
ENSG00000249738	AC008691.1	-2.06404	0.662798	0.178619							ENSG00000249738	AC008691.1	-0.255384	1	0							ENSG00000249738	AC008691.1	0.795613	1	0
ENSG00000249881	AC008696.2	0.935965	1	0							ENSG00000249881	AC008696.2	-0.255384	1	0							ENSG00000249881	AC008696.2	-0.204387	1	0
ENSG00000261669	AC008731.1	1.93596	0.881376	0.0548388							ENSG00000261669	AC008731.1	-0.255384	1	0							ENSG00000261669	AC008731.1	1.28104	0.587638	0.23089
ENSG00000269400	AC008734.2	0.935965	1	0							ENSG00000269400	AC008734.2	-0.255384	1	0							ENSG00000269400	AC008734.2	-0.204387	1	0
ENSG00000267096	AC008735.1	-0.905338	0.662798	0.178619							ENSG00000267096	AC008735.1	-0.255384	1	0							ENSG00000267096	AC008735.1	0.651223	0.695339	0.157804
ENSG00000267523	AC008735.2	0.0879677	1	0							ENSG00000267523	AC008735.2	-1.6339	0.260755	0.583768							ENSG00000267523	AC008735.2	1.12819	0.206313	0.685473
ENSG00000269859	AC008735.3	0.935965	1	0							ENSG00000269859	AC008735.3	-0.255384	1	0							ENSG00000269859	AC008735.3	0.795613	1	0
ENSG00000276488	AC008735.4	1.93596	0.881376	0.0548388							ENSG00000276488	AC008735.4	-0.255384	1	0							ENSG00000276488	AC008735.4	0.210651	0.939117	0.0272801
ENSG00000267475	AC008736.1	-0.128166	1	0							ENSG00000267475	AC008736.1	1.06654	0.846395	0.0724271							ENSG00000267475	AC008736.1	0.40859	0.897308	0.0470583
ENSG00000268743	AC008737.1	0.935965	1	0							ENSG00000268743	AC008737.1	0.744616	1	0							ENSG00000268743	AC008737.1	0.795613	1	0
ENSG00000267130	AC008738.2	0.935965	1	0							ENSG00000267130	AC008738.2	-0.255384	1	0							ENSG00000267130	AC008738.2	1.38058	0.715947	0.145119
ENSG00000267580	AC008738.3	0.935965	1	0							ENSG00000267580	AC008738.3	0.744616	1	0							ENSG00000267580	AC008738.3	0.210651	1	0
ENSG00000267024	AC008747.1	-1.38596	0.881376	0.0548388							ENSG00000267024	AC008747.1	0.744616	1	0							ENSG00000267024	AC008747.1	-0.204387	1	0
ENSG00000255441	AC008750.2	0.935965	1	0							ENSG00000255441	AC008750.2	-1.25538	0.826565	0.082723							ENSG00000255441	AC008750.2	0.795613	1	0
ENSG00000268520	AC008750.5	-0.0640354	1	0							ENSG00000268520	AC008750.5	-0.255384	1	0							ENSG00000268520	AC008750.5	1.79561	0.715947	0.145119
ENSG00000268889	AC008750.7	-0.648998	1	0							ENSG00000268889	AC008750.7	-0.255384	1	0							ENSG00000268889	AC008750.7	-1.52632	0.715947	0.145119
ENSG00000267289	AC008752.2	1.52093	0.881376	0.0548388							ENSG00000267289	AC008752.2	-0.255384	1	0							ENSG00000267289	AC008752.2	2.38058	0.482832	0.316204
ENSG00000269564	AC008753.2	0.935965	1	0							ENSG00000269564	AC008753.2	-1.25538	0.826565	0.082723							ENSG00000269564	AC008753.2	-0.204387	1	0
ENSG00000269877	AC008753.3	0.935965	1	0							ENSG00000269877	AC008753.3	-1.25538	0.826565	0.082723							ENSG00000269877	AC008753.3	0.795613	1	0
ENSG00000267612	AC008759.2	0.935965	1	0							ENSG00000267612	AC008759.2	-0.255384	1	0							ENSG00000267612	AC008759.2	-0.789349	1	0
ENSG00000277587	AC008759.3	0.935965	1	0							ENSG00000277587	AC008759.3	2.06654	0.522946	0.281543							ENSG00000277587	AC008759.3	2.38058	0.482832	0.316204
ENSG00000269680	AC008760.1	1.93596	0.881376	0.0548388							ENSG00000269680	AC008760.1	-0.255384	1	0							ENSG00000269680	AC008760.1	0.795613	1	0
ENSG00000268204	AC008763.1	0.351002	1	0							ENSG00000268204	AC008763.1	-0.255384	1	0							ENSG00000268204	AC008763.1	0.795613	1	0
ENSG00000268087	AC008764.2	0.935965	1	0							ENSG00000268087	AC008764.2	-0.255384	1	0							ENSG00000268087	AC008764.2	2.38058	0.482832	0.316204
ENSG00000268309	AC008764.3	0.351002	1	0							ENSG00000268309	AC008764.3	-1.25538	0.826565	0.082723							ENSG00000268309	AC008764.3	0.210651	1	0
ENSG00000269399	AC008764.6	0.165446	1	0							ENSG00000269399	AC008764.6	-0.255384	1	0							ENSG00000269399	AC008764.6	-0.204387	1	0
ENSG00000269578	AC008764.7	-1.56654	0.01214	1.91578							ENSG00000269578	AC008764.7	-2.34285	0.0759984	1.1192							ENSG00000269578	AC008764.7	-0.526315	0.699239	0.155374
ENSG00000279529	AC008764.8	-1.04132	0.205394	0.687413							ENSG00000279529	AC008764.8	-0.0627389	1	0							ENSG00000279529	AC008764.8	-0.751875	0.548007	0.261214
ENSG00000286741	AC008766.1	0.935965	1	0							ENSG00000286741	AC008766.1	-1.25538	0.826565	0.082723							ENSG00000286741	AC008766.1	0.795613	1	0
ENSG00000267274	AC008770.3	0.935965	1	0							ENSG00000267274	AC008770.3	0.744616	1	0							ENSG00000267274	AC008770.3	-0.204387	1	0
ENSG00000249042	AC008771.1	-0.737807	0.739865	0.130848							ENSG00000249042	AC008771.1	0.422688	1	0							ENSG00000249042	AC008771.1	-0.268517	0.875204	0.0578907
ENSG00000228737	AC008781.1	0.935965	1	0							ENSG00000228737	AC008781.1	-0.255384	1	0							ENSG00000228737	AC008781.1	-0.204387	1	0
ENSG00000246422	AC008781.2	-0.0640354	1	0							ENSG00000246422	AC008781.2	-0.255384	1	0							ENSG00000246422	AC008781.2	-0.789349	0.866508	0.0622274
ENSG00000273557	AC008781.3	0.935965	1	0							ENSG00000273557	AC008781.3	-0.255384	1	0							ENSG00000273557	AC008781.3	1.79561	0.715947	0.145119
ENSG00000286538	AC008798.2	2.52093	0.662798	0.178619							ENSG00000286538	AC008798.2	-0.255384	1	0							ENSG00000286538	AC008798.2	-0.204387	1	0
ENSG00000241059	AC008799.2	0.935965	1	0							ENSG00000241059	AC008799.2	-1.25538	0.826565	0.082723							ENSG00000241059	AC008799.2	0.795613	1	0
ENSG00000250240	AC008840.1	-0.0640354	1	0							ENSG00000250240	AC008840.1	-0.255384	1	0							ENSG00000250240	AC008840.1	0.795613	1	0
ENSG00000260751	AC008870.2	-0.128166	1	0							ENSG00000260751	AC008870.2	0.159654	1	0							ENSG00000260751	AC008870.2	-0.204387	0.959879	0.0177835
ENSG00000261723	AC008870.4	-0.0640354	1	0							ENSG00000261723	AC008870.4	-1.25538	0.826565	0.082723							ENSG00000261723	AC008870.4	0.795613	1	0
ENSG00000271788	AC008875.1	-0.0640354	1	0							ENSG00000271788	AC008875.1	0.159654	1	0							ENSG00000271788	AC008875.1	1.38058	0.715947	0.145119
ENSG00000286656	AC008875.2	0.421391	0.988019	0.0052347							ENSG00000286656	AC008875.2	-1.25538	0.79922	0.0973335							ENSG00000286656	AC008875.2	-0.034462	1	0
ENSG00000287263	AC008875.3	0.377179	0.797381	0.0983342							ENSG00000287263	AC008875.3	-0.224357	0.91862	0.0368641							ENSG00000287263	AC008875.3	0.81121	0.0956239	1.01943
ENSG00000269371	AC008878.4	0.935965	1	0							ENSG00000269371	AC008878.4	-0.255384	1	0							ENSG00000269371	AC008878.4	0.795613	1	0
ENSG00000286828	AC008883.3	-1.81892	0.287388	0.541532							ENSG00000286828	AC008883.3	-0.255384	1	0							ENSG00000286828	AC008883.3	0.795613	0.75825	0.120188
ENSG00000249236	AC008892.1	-0.0640354	1	0							ENSG00000249236	AC008892.1	3.06654	0.126791	0.89691							ENSG00000249236	AC008892.1	1.01801	0.652903	0.185151
ENSG00000269243	AC008894.2	-1.06404	0.988019	0.0052347							ENSG00000269243	AC008894.2	0.744616	1	0							ENSG00000269243	AC008894.2	0.795613	0.88024	0.0553988
ENSG00000247372	AC008897.2	-0.0640354	1	0							ENSG00000247372	AC008897.2	-0.255384	1	0							ENSG00000247372	AC008897.2	0.0586474	1	0
ENSG00000271815	AC008897.3	-0.0640354	1	0							ENSG00000271815	AC008897.3	-0.255384	1	0							ENSG00000271815	AC008897.3	-0.204387	1	0
ENSG00000248734	AC008906.1	0.0879677	1	0							ENSG00000248734	AC008906.1	1.15965	0.435615	0.360897							ENSG00000248734	AC008906.1	1.06863	0.190528	0.720042
ENSG00000272109	AC008906.2	-0.0640354	1	0							ENSG00000272109	AC008906.2	1.74462	0.79922	0.0973335							ENSG00000272109	AC008906.2	0.795613	0.92162	0.0354483
ENSG00000262211	AC008914.1	0.450538	0.95281	0.0209939							ENSG00000262211	AC008914.1	-0.840346	0.925826	0.0334706							ENSG00000262211	AC008914.1	-0.204387	1	0
ENSG00000259782	AC008915.1	-0.385963	1	0							ENSG00000259782	AC008915.1	-1.47778	0.581393	0.23553							ENSG00000259782	AC008915.1	0.532579	0.99249	0.00327393
ENSG00000260136	AC008915.2	-1.23396	0.401211	0.396628							ENSG00000260136	AC008915.2	0.592613	0.915818	0.0381908							ENSG00000260136	AC008915.2	0.473685	0.715947	0.145119
ENSG00000225230	AC008937.1	0.935965	1	0							ENSG00000225230	AC008937.1	0.744616	1	0							ENSG00000225230	AC008937.1	0.795613	1	0
ENSG00000237705	AC008937.2	-0.0640354	1	0							ENSG00000237705	AC008937.2	-0.255384	1	0							ENSG00000237705	AC008937.2	-0.204387	1	0
ENSG00000271828	AC008937.3	0.614037	1	0							ENSG00000271828	AC008937.3	-2.25538	0.621917	0.206267							ENSG00000271828	AC008937.3	-1.78935	0.544673	0.263864
ENSG00000260072	AC008938.1	0.935965	1	0							ENSG00000260072	AC008938.1	-0.255384	1	0							ENSG00000260072	AC008938.1	0.795613	1	0
ENSG00000272234	AC008945.1	0.351002	1	0							ENSG00000272234	AC008945.1	-0.255384	1	0							ENSG00000272234	AC008945.1	0.795613	1	0
ENSG00000286271	AC008945.2	-0.0640354	1	0							ENSG00000286271	AC008945.2	-0.255384	1	0							ENSG00000286271	AC008945.2	-0.204387	1	0
ENSG00000267939	AC008946.1	3.15836	0.00638007	2.19517							ENSG00000267939	AC008946.1	0.159654	1	0							ENSG00000267939	AC008946.1	-0.341891	1	0
ENSG00000250155	AC008957.1	-0.786501	0.816465	0.0880624							ENSG00000250155	AC008957.1	2.06654	0.522946	0.281543							ENSG00000250155	AC008957.1	-1.78935	0.410071	0.387141
ENSG00000286809	AC008964.1	-1.649	0.988019	0.0052347							ENSG00000286809	AC008964.1	-1.25538	0.826565	0.082723							ENSG00000286809	AC008964.1	0.380576	1	0
ENSG00000247796	AC008966.1	-0.774529	0.775663	0.110327							ENSG00000247796	AC008966.1	-0.255384	1	0							ENSG00000247796	AC008966.1	0.602968	0.92162	0.0354483
ENSG00000272123	AC008966.2	-1.06404	0.988019	0.0052347							ENSG00000272123	AC008966.2	-0.255384	1	0							ENSG00000272123	AC008966.2	0.795613	1	0
ENSG00000176593	AC008969.1	-0.695292	0.42848	0.36807							ENSG00000176593	AC008969.1	-0.162275	0.982395	0.00771367							ENSG00000176593	AC008969.1	0.433043	0.679057	0.168094
ENSG00000272081	AC008972.2	0.935965	1	0							ENSG00000272081	AC008972.2	-0.255384	1	0							ENSG00000272081	AC008972.2	1.79561	0.715947	0.145119
ENSG00000269688	AC008982.2	-0.714289	0.588415	0.230316							ENSG00000269688	AC008982.2	-0.560239	0.631621	0.199543							ENSG00000269688	AC008982.2	0.62366	0.370204	0.431559
ENSG00000267751	AC009005.1	-0.216038	1	0							ENSG00000267751	AC009005.1	-0.617954	0.826565	0.082723							ENSG00000267751	AC009005.1	0.404823	0.715947	0.145119
ENSG00000260277	AC009019.1	-0.0640354	1	0							ENSG00000260277	AC009019.1	-0.255384	1	0							ENSG00000260277	AC009019.1	0.795613	1	0
ENSG00000260905	AC009021.1	0.935965	1	0							ENSG00000260905	AC009021.1	0.744616	1	0							ENSG00000260905	AC009021.1	-0.204387	1	0
ENSG00000260973	AC009021.2	0.935965	1	0							ENSG00000260973	AC009021.2	-0.255384	1	0							ENSG00000260973	AC009021.2	0.795613	1	0
ENSG00000274093	AC009032.1	-1.06404	0.988019	0.0052347							ENSG00000274093	AC009032.1	-0.255384	1	0							ENSG00000274093	AC009032.1	-1.78935	0.370342	0.431397
ENSG00000261113	AC009034.1	-0.0640354	1	0							ENSG00000261113	AC009034.1	0.744616	1	0							ENSG00000261113	AC009034.1	-1.20439	1	0
ENSG00000260496	AC009041.1	-0.163571	1	0							ENSG00000260496	AC009041.1	0.744616	1	0							ENSG00000260496	AC009041.1	0.795613	0.92162	0.0354483
ENSG00000260807	AC009041.2	0.447217	0.823851	0.0841512							ENSG00000260807	AC009041.2	0.247116	1	0							ENSG00000260807	AC009041.2	-0.663819	0.336016	0.47364
ENSG00000276931	AC009041.4	0.935965	1	0							ENSG00000276931	AC009041.4	-1.84035	0.634828	0.197344							ENSG00000276931	AC009041.4	0.795613	1	0
ENSG00000261079	AC009053.2	0.0562588	1	0							ENSG00000261079	AC009053.2	1.06654	0.826565	0.082723							ENSG00000261079	AC009053.2	1.79561	0.497114	0.303544
ENSG00000261170	AC009053.3	-0.0640354	1	0							ENSG00000261170	AC009053.3	-1.84035	0.634828	0.197344							ENSG00000261170	AC009053.3	1.79561	0.715947	0.145119
ENSG00000259999	AC009054.1	0.935965	1	0							ENSG00000259999	AC009054.1	-0.255384	1	0							ENSG00000259999	AC009054.1	0.210651	1	0
ENSG00000261783	AC009054.2	-1.801	0.43278	0.363732							ENSG00000261783	AC009054.2	-1.25538	0.79922	0.0973335							ENSG00000261783	AC009054.2	1.03662	0.500691	0.30043
ENSG00000247228	AC009060.1	0.756994	0.450947	0.345875							ENSG00000247228	AC009060.1	0.372647	0.938699	0.0274735							ENSG00000247228	AC009060.1	-1.11128	0.327556	0.484715
ENSG00000270049	AC009061.2	-0.888005	0.317622	0.49809							ENSG00000270049	AC009061.2	-0.386628	0.869979	0.0604913							ENSG00000270049	AC009061.2	0.506106	0.583997	0.233589
ENSG00000260788	AC009063.2	1.93596	0.881376	0.0548388							ENSG00000260788	AC009063.2	-0.255384	1	0							ENSG00000260788	AC009063.2	-0.789349	0.866508	0.0622274
ENSG00000261103	AC009063.3	0.935965	1	0							ENSG00000261103	AC009063.3	-0.255384	1	0							ENSG00000261103	AC009063.3	0.795613	1	0
ENSG00000259933	AC009065.2	0.935965	1	0							ENSG00000259933	AC009065.2	-0.255384	1	0							ENSG00000259933	AC009065.2	0.795613	1	0
ENSG00000260447	AC009065.3	1.93596	0.881376	0.0548388							ENSG00000260447	AC009065.3	-0.255384	1	0							ENSG00000260447	AC009065.3	0.795613	1	0
ENSG00000260778	AC009065.4	-0.426605	0.988019	0.0052347							ENSG00000260778	AC009065.4	2.91454	0.126843	0.896734							ENSG00000260778	AC009065.4	-0.0117419	1	0
ENSG00000261663	AC009065.8	1.25789	0.881376	0.0548388							ENSG00000261663	AC009065.8	-0.255384	1	0							ENSG00000261663	AC009065.8	-0.789349	0.866508	0.0622274
ENSG00000261436	AC009081.2	0.935965	1	0							ENSG00000261436	AC009081.2	-0.255384	1	0							ENSG00000261436	AC009081.2	0.795613	1	0
ENSG00000260252	AC009087.1	0.935965	1	0							ENSG00000260252	AC009087.1	-0.255384	1	0							ENSG00000260252	AC009087.1	1.79561	0.715947	0.145119
ENSG00000260060	AC009088.1	0.573395	0.946465	0.0238953							ENSG00000260060	AC009088.1	1.15965	0.634828	0.197344							ENSG00000260060	AC009088.1	0.167582	1	0
ENSG00000260304	AC009088.2	0.935965	1	0							ENSG00000260304	AC009088.2	0.744616	1	0							ENSG00000260304	AC009088.2	0.795613	0.870587	0.0601876
ENSG00000260038	AC009090.1	0.935965	1	0							ENSG00000260038	AC009090.1	-1.25538	0.744804	0.127958							ENSG00000260038	AC009090.1	-1.01174	0.800048	0.0968839
ENSG00000276663	AC009090.3	-1.649	0.775663	0.110327							ENSG00000276663	AC009090.3	-0.255384	1	0							ENSG00000276663	AC009090.3	-0.789349	0.866508	0.0622274
ENSG00000285979	AC009090.6	0.0614955	1	0							ENSG00000285979	AC009090.6	0.592613	0.928219	0.0323496							ENSG00000285979	AC009090.6	0.0300783	1	0
ENSG00000259807	AC009093.1	-0.648998	1	0							ENSG00000259807	AC009093.1	-2.84035	0.186917	0.72835							ENSG00000259807	AC009093.1	0.0586474	1	0
ENSG00000260517	AC009093.2	-0.442547	1	0							ENSG00000260517	AC009093.2	-1.39289	0.293725	0.532059							ENSG00000260517	AC009093.2	0.795613	0.47558	0.322776
ENSG00000273582	AC009093.5	0.935965	1	0							ENSG00000273582	AC009093.5	-0.255384	1	0							ENSG00000273582	AC009093.5	0.795613	1	0
ENSG00000277999	AC009093.6	-0.0640354	1	0							ENSG00000277999	AC009093.6	-0.255384	1	0							ENSG00000277999	AC009093.6	1.60297	0.404173	0.393432
ENSG00000237718	AC009095.1	0.935965	1	0							ENSG00000237718	AC009095.1	0.744616	1	0							ENSG00000237718	AC009095.1	-0.204387	1	0
ENSG00000260185	AC009097.1	0.935965	1	0							ENSG00000260185	AC009097.1	-0.255384	1	0							ENSG00000260185	AC009097.1	-0.204387	1	0
ENSG00000260612	AC009097.3	-0.0640354	1	0							ENSG00000260612	AC009097.3	0.744616	1	0							ENSG00000260612	AC009097.3	0.795613	1	0
ENSG00000261513	AC009097.4	-0.0640354	1	0							ENSG00000261513	AC009097.4	-0.255384	1	0							ENSG00000261513	AC009097.4	-0.204387	1	0
ENSG00000260927	AC009107.2	0.271832	0.904222	0.0437249							ENSG00000260927	AC009107.2	-0.446432	0.599544	0.222179							ENSG00000260927	AC009107.2	0.465097	0.405605	0.391897
ENSG00000270020	AC009108.3	-1.38596	0.881376	0.0548388							ENSG00000270020	AC009108.3	-0.255384	1	0							ENSG00000270020	AC009108.3	0.795613	1	0
ENSG00000259877	AC009113.1	-0.488533	0.881376	0.0548388							ENSG00000259877	AC009113.1	-1.06274	0.797762	0.0981266							ENSG00000259877	AC009113.1	0.873616	0.459008	0.33818
ENSG00000261078	AC009118.1	0.935965	1	0							ENSG00000261078	AC009118.1	-0.255384	1	0							ENSG00000261078	AC009118.1	0.795613	1	0
ENSG00000276131	AC009118.2	0.614037	0.739348	0.131151							ENSG00000276131	AC009118.2	0.744616	0.945228	0.0244636							ENSG00000276131	AC009118.2	-1.20439	0.448558	0.348181
ENSG00000276259	AC009118.3	0.151693	1	0							ENSG00000276259	AC009118.3	-0.757884	0.653032	0.185066							ENSG00000276259	AC009118.3	0.255045	0.942555	0.0256934
ENSG00000260228	AC009119.1	-0.648998	0.988019	0.0052347							ENSG00000260228	AC009119.1	-0.255384	1	0							ENSG00000260228	AC009119.1	0.795613	0.951663	0.0215168
ENSG00000259972	AC009120.2	-0.566536	0.881376	0.0548388							ENSG00000259972	AC009120.2	-0.554944	0.826565	0.082723							ENSG00000259972	AC009120.2	0.436532	0.656977	0.18245
ENSG00000261248	AC009120.4	0.614037	1	0							ENSG00000261248	AC009120.4	0.744616	1	0							ENSG00000261248	AC009120.4	0.795613	1	0
ENSG00000275236	AC009120.5	1.52093	0.881376	0.0548388							ENSG00000275236	AC009120.5	-1.25538	0.826565	0.082723							ENSG00000275236	AC009120.5	-0.204387	1	0
ENSG00000262703	AC009121.2	0.935965	1	0							ENSG00000262703	AC009121.2	-0.255384	1	0							ENSG00000262703	AC009121.2	0.795613	1	0
ENSG00000263080	AC009121.3	0.0879677	1	0							ENSG00000263080	AC009121.3	-0.255384	1	0							ENSG00000263080	AC009121.3	-1.52632	0.722225	0.141327
ENSG00000287429	AC009121.4	0.935965	1	0							ENSG00000287429	AC009121.4	-0.255384	1	0							ENSG00000287429	AC009121.4	0.795613	1	0
ENSG00000250685	AC009123.1	1.07347	0.662798	0.178619							ENSG00000250685	AC009123.1	0.744616	1	0							ENSG00000250685	AC009123.1	-0.204387	1	0
ENSG00000247121	AC009126.1	-0.153303	1	0							ENSG00000247121	AC009126.1	-1.25538	0.482882	0.316159							ENSG00000247121	AC009126.1	0.25956	0.906461	0.0426507
ENSG00000261765	AC009127.1	0.935965	1	0							ENSG00000261765	AC009127.1	-1.25538	0.826565	0.082723							ENSG00000261765	AC009127.1	-0.526315	0.943235	0.0253801
ENSG00000238045	AC009133.1	-0.105856	1	0							ENSG00000238045	AC009133.1	0.455109	0.886347	0.052396							ENSG00000238045	AC009133.1	-0.452315	0.715947	0.145119
ENSG00000259952	AC009133.2	-0.648998	1	0							ENSG00000259952	AC009133.2	-0.255384	1	0							ENSG00000259952	AC009133.2	0.795613	0.877361	0.0568215
ENSG00000260719	AC009133.3	-1.06404	0.775663	0.110327							ENSG00000260719	AC009133.3	0.744616	1	0							ENSG00000260719	AC009133.3	1.21065	0.794995	0.0996356
ENSG00000275857	AC009133.4	-1.649	0.775663	0.110327							ENSG00000275857	AC009133.4	-0.255384	1	0							ENSG00000275857	AC009133.4	-0.204387	1	0
ENSG00000260999	AC009137.1	-0.0640354	1	0							ENSG00000260999	AC009137.1	-0.255384	1	0							ENSG00000260999	AC009137.1	0.795613	1	0
ENSG00000266801	AC009137.2	2.93596	0.423398	0.373251							ENSG00000266801	AC009137.2	-0.255384	1	0							ENSG00000266801	AC009137.2	-0.204387	1	0
ENSG00000260922	AC009139.1	-0.648998	0.988019	0.0052347							ENSG00000260922	AC009139.1	-0.255384	1	0							ENSG00000260922	AC009139.1	0.795613	1	0
ENSG00000261063	AC009139.2	-0.0640354	1	0							ENSG00000261063	AC009139.2	-0.255384	1	0							ENSG00000261063	AC009139.2	0.795613	1	0
ENSG00000286894	AC009141.1	-0.0640354	1	0							ENSG00000286894	AC009141.1	-0.255384	1	0							ENSG00000286894	AC009141.1	1.38058	0.715947	0.145119
ENSG00000260479	AC009145.1	0.935965	1	0							ENSG00000260479	AC009145.1	0.744616	1	0							ENSG00000260479	AC009145.1	1.38058	0.715947	0.145119
ENSG00000260511	AC009145.2	1.93596	0.881376	0.0548388							ENSG00000260511	AC009145.2	-0.255384	1	0							ENSG00000260511	AC009145.2	-0.789349	0.788693	0.103092
ENSG00000260694	AC009145.3	1.52093	0.881376	0.0548388							ENSG00000260694	AC009145.3	-0.255384	1	0							ENSG00000260694	AC009145.3	0.795613	1	0
ENSG00000260495	AC009148.1	1.52093	0.881376	0.0548388							ENSG00000260495	AC009148.1	-0.670421	0.962146	0.016759							ENSG00000260495	AC009148.1	0.795613	0.969352	0.0135183
ENSG00000275927	AC009152.1	-0.0640354	1	0							ENSG00000275927	AC009152.1	-1.25538	0.709674	0.148941							ENSG00000275927	AC009152.1	1.79561	0.459008	0.33818
ENSG00000285850	AC009152.3	0.935965	1	0							ENSG00000285850	AC009152.3	0.744616	1	0							ENSG00000285850	AC009152.3	-0.789349	0.866508	0.0622274
ENSG00000286849	AC009152.6	-0.648998	1	0							ENSG00000286849	AC009152.6	-1.25538	0.829779	0.0810375							ENSG00000286849	AC009152.6	0.795613	1	0
ENSG00000277214	AC009159.2	0.935965	1	0							ENSG00000277214	AC009159.2	-0.255384	1	0							ENSG00000277214	AC009159.2	0.795613	1	0
ENSG00000278058	AC009159.3	0.935965	1	0							ENSG00000278058	AC009159.3	-1.25538	0.826565	0.082723							ENSG00000278058	AC009159.3	0.380576	1	0
ENSG00000274220	AC009163.7	-0.201539	1	0							ENSG00000274220	AC009163.7	0.744616	0.940155	0.0268005							ENSG00000274220	AC009163.7	-0.204387	1	0
ENSG00000263105	AC009171.2	0.935965	1	0							ENSG00000263105	AC009171.2	-0.255384	1	0							ENSG00000263105	AC009171.2	0.795613	1	0
ENSG00000253653	AC009185.1	0.935965	1	0							ENSG00000253653	AC009185.1	-1.25538	0.826565	0.082723							ENSG00000253653	AC009185.1	0.795613	1	0
ENSG00000223725	AC009226.1	0.351002	1	0							ENSG00000223725	AC009226.1	0.744616	1	0							ENSG00000223725	AC009226.1	-0.204387	1	0
ENSG00000224675	AC009227.1	-0.0640354	1	0							ENSG00000224675	AC009227.1	-0.255384	1	0							ENSG00000224675	AC009227.1	-0.204387	1	0
ENSG00000242628	AC009228.1	0.520927	1	0							ENSG00000242628	AC009228.1	-0.99235	0.826565	0.082723							ENSG00000242628	AC009228.1	1.79561	0.497114	0.303544
ENSG00000286519	AC009236.1	1.93596	0.881376	0.0548388							ENSG00000286519	AC009236.1	-0.255384	1	0							ENSG00000286519	AC009236.1	0.795613	1	0
ENSG00000272913	AC009237.14	0.0879677	1	0							ENSG00000272913	AC009237.14	-0.255384	1	0							ENSG00000272913	AC009237.14	1.79561	0.715947	0.145119
ENSG00000273305	AC009237.15	-0.0640354	1	0							ENSG00000273305	AC009237.15	-0.255384	1	0							ENSG00000273305	AC009237.15	0.795613	1	0
ENSG00000283031	AC009242.1	-0.0640354	1	0							ENSG00000283031	AC009242.1	-0.255384	1	0							ENSG00000283031	AC009242.1	3.11754	0.167764	0.775301
ENSG00000278351	AC009248.2	0.935965	1	0							ENSG00000278351	AC009248.2	-0.255384	1	0							ENSG00000278351	AC009248.2	-0.204387	1	0
ENSG00000236212	AC009262.1	-0.0640354	1	0							ENSG00000236212	AC009262.1	-0.255384	1	0							ENSG00000236212	AC009262.1	0.795613	1	0
ENSG00000278472	AC009268.2	0.935965	1	0							ENSG00000278472	AC009268.2	-0.255384	1	0							ENSG00000278472	AC009268.2	1.79561	0.715947	0.145119
ENSG00000267327	AC009271.1	0.935965	1	0							ENSG00000267327	AC009271.1	-0.670421	0.962146	0.016759							ENSG00000267327	AC009271.1	-1.78935	0.544673	0.263864
ENSG00000273297	AC009275.1	2.25789	0.47334	0.324826							ENSG00000273297	AC009275.1	-0.255384	1	0							ENSG00000273297	AC009275.1	0.795613	0.866508	0.0622274
ENSG00000224375	AC009276.1	0.935965	1	0							ENSG00000224375	AC009276.1	-0.255384	1	0							ENSG00000224375	AC009276.1	-0.204387	1	0
ENSG00000273576	AC009283.1	-1.56654	0.500494	0.300601							ENSG00000273576	AC009283.1	-0.255384	1	0							ENSG00000273576	AC009283.1	1.47368	0.480692	0.318133
ENSG00000245719	AC009292.1	-0.0640354	1	0							ENSG00000245719	AC009292.1	-0.255384	1	0							ENSG00000245719	AC009292.1	0.795613	1	0
ENSG00000235724	AC009299.3	0.935965	1	0							ENSG00000235724	AC009299.3	-0.255384	1	0							ENSG00000235724	AC009299.3	-0.204387	1	0
ENSG00000235066	AC009303.2	0.935965	1	0							ENSG00000235066	AC009303.2	-0.255384	1	0							ENSG00000235066	AC009303.2	0.795613	1	0
ENSG00000273080	AC009309.1	0.0234274	1	0							ENSG00000273080	AC009309.1	-2.25538	0.550517	0.259229							ENSG00000273080	AC009309.1	1.79561	0.103979	0.983055
ENSG00000238207	AC009312.1	0.935965	1	0							ENSG00000238207	AC009312.1	-0.255384	1	0							ENSG00000238207	AC009312.1	-0.204387	1	0
ENSG00000286797	AC009315.1	-1.44255	0.372735	0.428599							ENSG00000286797	AC009315.1	0.159654	1	0							ENSG00000286797	AC009315.1	-0.204387	1	0
ENSG00000257176	AC009318.1	-0.087119	1	0							ENSG00000257176	AC009318.1	-1.10338	0.375357	0.425555							ENSG00000257176	AC009318.1	2.14925	0.000834584	3.07853
ENSG00000273680	AC009318.2	-1.649	0.965121	0.0154181							ENSG00000273680	AC009318.2	-0.255384	1	0							ENSG00000273680	AC009318.2	0.473685	0.977556	0.00985828
ENSG00000274315	AC009318.3	-0.466134	0.906978	0.0424034							ENSG00000274315	AC009318.3	-1.84035	0.338338	0.470649							ENSG00000274315	AC009318.3	0.795613	0.715947	0.145119
ENSG00000275476	AC009318.4	-0.201539	1	0							ENSG00000275476	AC009318.4	-0.255384	1	0							ENSG00000275476	AC009318.4	2.11754	0.336016	0.47364
ENSG00000216895	AC009403.1	-0.372584	0.881376	0.0548388							ENSG00000216895	AC009403.1	0.0665442	1	0							ENSG00000216895	AC009403.1	0.167582	0.925369	0.0336851
ENSG00000283128	AC009403.2	-0.87139	0.929966	0.0315331							ENSG00000283128	AC009403.2	-0.255384	1	0							ENSG00000283128	AC009403.2	0.210651	1	0
ENSG00000236255	AC009404.1	0.497843	0.881376	0.0548388							ENSG00000236255	AC009404.1	-0.425309	0.896659	0.0473727							ENSG00000236255	AC009404.1	-0.137273	1	0
ENSG00000261829	AC009407.1	0.935965	1	0							ENSG00000261829	AC009407.1	0.744616	1	0							ENSG00000261829	AC009407.1	0.795613	1	0
ENSG00000287950	AC009432.2	-0.0640354	1	0							ENSG00000287950	AC009432.2	-0.255384	1	0							ENSG00000287950	AC009432.2	1.79561	0.715947	0.145119
ENSG00000287741	AC009434.1	0.935965	1	0							ENSG00000287741	AC009434.1	-0.255384	1	0							ENSG00000287741	AC009434.1	-0.204387	1	0
ENSG00000253880	AC009435.1	0.935965	1	0							ENSG00000253880	AC009435.1	0.744616	1	0							ENSG00000253880	AC009435.1	0.795613	1	0
ENSG00000254277	AC009446.1	0.935965	1	0							ENSG00000254277	AC009446.1	-0.255384	1	0							ENSG00000254277	AC009446.1	0.795613	1	0
ENSG00000278475	AC009464.1	0.351002	1	0							ENSG00000278475	AC009464.1	-0.255384	1	0							ENSG00000278475	AC009464.1	-0.204387	1	0
ENSG00000223911	AC009480.1	0.935965	1	0							ENSG00000223911	AC009480.1	-0.255384	1	0							ENSG00000223911	AC009480.1	0.795613	1	0
ENSG00000261117	AC009486.1	-0.0640354	1	0							ENSG00000261117	AC009486.1	-0.255384	1	0							ENSG00000261117	AC009486.1	-0.204387	1	0
ENSG00000286427	AC009486.2	-0.385963	1	0							ENSG00000286427	AC009486.2	-0.255384	1	0							ENSG00000286427	AC009486.2	-0.204387	1	0
ENSG00000286247	AC009494.2	0.935965	1	0							ENSG00000286247	AC009494.2	-0.255384	1	0							ENSG00000286247	AC009494.2	0.795613	1	0
ENSG00000229195	AC009495.1	0.935965	1	0							ENSG00000229195	AC009495.1	-0.255384	1	0							ENSG00000229195	AC009495.1	0.795613	1	0
ENSG00000235192	AC009495.3	-1.06404	0.998677	0.000574905							ENSG00000235192	AC009495.3	-0.255384	1	0							ENSG00000235192	AC009495.3	0.117541	1	0
ENSG00000286480	AC009501.3	1.93596	0.881376	0.0548388							ENSG00000286480	AC009501.3	-0.255384	1	0							ENSG00000286480	AC009501.3	-0.204387	1	0
ENSG00000224152	AC009506.1	-1.87139	0.478329	0.320273							ENSG00000224152	AC009506.1	-0.255384	1	0							ENSG00000224152	AC009506.1	0.396006	0.715947	0.145119
ENSG00000256377	AC009509.1	-0.163571	1	0							ENSG00000256377	AC009509.1	-0.255384	1	0							ENSG00000256377	AC009509.1	-0.789349	0.866508	0.0622274
ENSG00000276261	AC009509.4	0.935965	1	0							ENSG00000276261	AC009509.4	-0.255384	1	0							ENSG00000276261	AC009509.4	0.795613	1	0
ENSG00000256512	AC009511.1	1.93596	0.881376	0.0548388							ENSG00000256512	AC009511.1	-0.255384	1	0							ENSG00000256512	AC009511.1	0.795613	1	0
ENSG00000256747	AC009511.2	0.935965	1	0							ENSG00000256747	AC009511.2	-0.255384	1	0							ENSG00000256747	AC009511.2	1.79561	0.715947	0.145119
ENSG00000258216	AC009522.1	-2.01157	0.0335182	1.47472							ENSG00000258216	AC009522.1	-1.25538	0.826565	0.082723							ENSG00000258216	AC009522.1	-1.20439	0.715947	0.145119
ENSG00000286911	AC009533.3	0.935965	1	0							ENSG00000286911	AC009533.3	-0.255384	1	0							ENSG00000286911	AC009533.3	0.795613	1	0
ENSG00000231794	AC009542.1	0.935965	1	0							ENSG00000231794	AC009542.1	-0.255384	1	0							ENSG00000231794	AC009542.1	0.210651	1	0
ENSG00000270607	AC009549.1	0.935965	1	0							ENSG00000270607	AC009549.1	-0.255384	1	0							ENSG00000270607	AC009549.1	0.795613	1	0
ENSG00000259564	AC009554.1	0.935965	1	0							ENSG00000259564	AC009554.1	-0.255384	1	0							ENSG00000259564	AC009554.1	-0.204387	1	0
ENSG00000285863	AC009554.2	0.935965	1	0							ENSG00000285863	AC009554.2	0.744616	1	0							ENSG00000285863	AC009554.2	-0.204387	1	0
ENSG00000273958	AC009560.1	0.198999	1	0							ENSG00000273958	AC009560.1	0.744616	1	0							ENSG00000273958	AC009560.1	-0.526315	0.977556	0.00985828
ENSG00000286457	AC009560.3	-0.648998	0.988019	0.0052347							ENSG00000286457	AC009560.3	0.744616	1	0							ENSG00000286457	AC009560.3	0.795613	1	0
ENSG00000287508	AC009560.4	-1.649	0.775663	0.110327							ENSG00000287508	AC009560.4	0.744616	1	0							ENSG00000287508	AC009560.4	0.795613	1	0
ENSG00000272986	AC009570.1	-0.801001	0.90966	0.041121							ENSG00000272986	AC009570.1	-1.25538	0.79922	0.0973335							ENSG00000272986	AC009570.1	0.795613	0.951663	0.0215168
ENSG00000286848	AC009570.2	0.520927	1	0							ENSG00000286848	AC009570.2	1.32958	0.855483	0.0677885							ENSG00000286848	AC009570.2	-0.204387	1	0
ENSG00000253133	AC009630.1	0.935965	0.685302	0.164118							ENSG00000253133	AC009630.1	0.329579	1	0							ENSG00000253133	AC009630.1	1.05865	0.479862	0.318884
ENSG00000253174	AC009630.2	0.351002	1	0							ENSG00000253174	AC009630.2	-0.255384	1	0							ENSG00000253174	AC009630.2	0.795613	0.836614	0.0774751
ENSG00000287535	AC009630.4	2.52093	0.662798	0.178619							ENSG00000287535	AC009630.4	-0.255384	1	0							ENSG00000287535	AC009630.4	0.795613	1	0
ENSG00000254205	AC009686.1	-0.0640354	1	0							ENSG00000254205	AC009686.1	-0.255384	1	0							ENSG00000254205	AC009686.1	0.795613	1	0
ENSG00000272264	AC009686.2	-1.06404	0.881376	0.0548388							ENSG00000272264	AC009686.2	0.744616	1	0							ENSG00000272264	AC009686.2	-0.789349	0.866508	0.0622274
ENSG00000261460	AC009690.2	-0.0640354	1	0							ENSG00000261460	AC009690.2	-2.25538	0.433852	0.362659							ENSG00000261460	AC009690.2	-0.204387	1	0
ENSG00000276934	AC009704.2	-1.87139	0.655241	0.183599							ENSG00000276934	AC009704.2	0.744616	0.975531	0.0107591							ENSG00000276934	AC009704.2	1.79561	0.715947	0.145119
ENSG00000263982	AC009716.1	-0.0640354	1	0							ENSG00000263982	AC009716.1	-0.255384	1	0							ENSG00000263982	AC009716.1	0.795613	1	0
ENSG00000259935	AC009754.1	-2.52347	0.474688	0.323592							ENSG00000259935	AC009754.1	-0.670421	0.962146	0.016759							ENSG00000259935	AC009754.1	0.0586474	1	0
ENSG00000287500	AC009754.2	0.935965	1	0							ENSG00000287500	AC009754.2	-0.255384	1	0							ENSG00000287500	AC009754.2	0.795613	1	0
ENSG00000258056	AC009779.2	0.0355003	1	0							ENSG00000258056	AC009779.2	1.32958	0.855483	0.0677885							ENSG00000258056	AC009779.2	0.866002	0.467932	0.329818
ENSG00000258921	AC009779.5	0.935965	1	0							ENSG00000258921	AC009779.5	-0.255384	1	0							ENSG00000258921	AC009779.5	1.79561	0.715947	0.145119
ENSG00000283667	AC009802.1	0.935965	0.988019	0.0052347							ENSG00000283667	AC009802.1	-0.255384	1	0							ENSG00000283667	AC009802.1	1.38058	0.715947	0.145119
ENSG00000251867	AC009812.1	0.172665	1	0							ENSG00000251867	AC009812.1	-0.255384	0.962146	0.016759							ENSG00000251867	AC009812.1	0.862727	0.272104	0.565266
ENSG00000254162	AC009812.3	-0.0640354	1	0							ENSG00000254162	AC009812.3	0.744616	1	0							ENSG00000254162	AC009812.3	0.380576	1	0
ENSG00000260317	AC009812.4	1.01843	0.562343	0.249999							ENSG00000260317	AC009812.4	-0.255384	1	0							ENSG00000260317	AC009812.4	-1.31986	0.459008	0.33818
ENSG00000263823	AC009831.1	-0.249591	0.988019	0.0052347							ENSG00000263823	AC009831.1	0.481582	1	0							ENSG00000263823	AC009831.1	-0.137273	1	0
ENSG00000274275	AC009831.3	-0.155666	1	0							ENSG00000274275	AC009831.3	0.436494	0.918522	0.0369105							ENSG00000274275	AC009831.3	-0.236808	0.891268	0.0499915
ENSG00000278840	AC009878.1	0.935965	1	0							ENSG00000278840	AC009878.1	0.744616	1	0							ENSG00000278840	AC009878.1	0.795613	1	0
ENSG00000287127	AC009879.4	-0.0640354	1	0							ENSG00000287127	AC009879.4	0.744616	1	0							ENSG00000287127	AC009879.4	-0.204387	1	0
ENSG00000253335	AC009884.1	0.935965	1	0							ENSG00000253335	AC009884.1	-0.255384	1	0							ENSG00000253335	AC009884.1	0.795613	1	0
ENSG00000254027	AC009902.2	1.93596	0.881376	0.0548388							ENSG00000254027	AC009902.2	-0.255384	1	0							ENSG00000254027	AC009902.2	0.795613	1	0
ENSG00000272425	AC009902.3	-0.0640354	1	0							ENSG00000272425	AC009902.3	-1.25538	0.826565	0.082723							ENSG00000272425	AC009902.3	0.795613	1	0
ENSG00000253513	AC009908.1	-0.0640354	1	0							ENSG00000253513	AC009908.1	-0.255384	1	0							ENSG00000253513	AC009908.1	1.38058	0.715947	0.145119
ENSG00000270277	AC009948.2	0.351002	1	0							ENSG00000270277	AC009948.2	1.06654	0.826565	0.082723							ENSG00000270277	AC009948.2	1.93312	0.13891	0.857267
ENSG00000270956	AC009948.3	0.935965	0.984786	0.00665811							ENSG00000270956	AC009948.3	0.329579	1	0							ENSG00000270956	AC009948.3	1.64361	0.325948	0.486852
ENSG00000225963	AC009950.1	0.344688	0.878029	0.056491							ENSG00000225963	AC009950.1	-1.03674	0.053552	1.27122							ENSG00000225963	AC009950.1	0.519979	0.405263	0.392263
ENSG00000287115	AC009951.6	-0.0640354	1	0							ENSG00000287115	AC009951.6	1.32958	0.317979	0.497602							ENSG00000287115	AC009951.6	-0.913338	0.194604	0.710848
ENSG00000226266	AC009961.1	-0.25668	1	0							ENSG00000226266	AC009961.1	-0.255384	1	0							ENSG00000226266	AC009961.1	0.0180054	1	0
ENSG00000287091	AC009961.4	-1.649	0.775663	0.110327							ENSG00000287091	AC009961.4	0.159654	1	0							ENSG00000287091	AC009961.4	0.473685	0.781167	0.107256
ENSG00000260742	AC009962.1	-0.648998	1	0							ENSG00000260742	AC009962.1	0.329579	1	0							ENSG00000260742	AC009962.1	-0.0974718	1	0
ENSG00000282828	AC009971.1	0.935965	1	0							ENSG00000282828	AC009971.1	-0.255384	1	0							ENSG00000282828	AC009971.1	1.79561	0.715947	0.145119
ENSG00000272555	AC009974.1	0.935965	1	0							ENSG00000272555	AC009974.1	-2.06274	0.426409	0.370174							ENSG00000272555	AC009974.1	-0.204387	1	0
ENSG00000286154	AC009974.2	0.935965	1	0							ENSG00000286154	AC009974.2	-0.255384	1	0							ENSG00000286154	AC009974.2	-0.204387	1	0
ENSG00000259659	AC009996.1	0.00307879	1	0							ENSG00000259659	AC009996.1	0.592613	0.915818	0.0381908							ENSG00000259659	AC009996.1	-0.489789	0.715947	0.145119
ENSG00000225000	AC010082.1	-0.0640354	1	0							ENSG00000225000	AC010082.1	0.744616	1	0							ENSG00000225000	AC010082.1	0.795613	1	0
ENSG00000286115	AC010092.1	0.935965	1	0							ENSG00000286115	AC010092.1	-0.255384	1	0							ENSG00000286115	AC010092.1	0.795613	1	0
ENSG00000261019	AC010132.4	0.935965	1	0							ENSG00000261019	AC010132.4	-1.25538	0.826565	0.082723							ENSG00000261019	AC010132.4	-0.204387	1	0
ENSG00000235726	AC010148.1	0.935965	1	0							ENSG00000235726	AC010148.1	1.32958	0.855483	0.0677885							ENSG00000235726	AC010148.1	0.210651	1	0
ENSG00000235419	AC010149.1	1.52093	0.881376	0.0548388							ENSG00000235419	AC010149.1	-0.255384	1	0							ENSG00000235419	AC010149.1	0.795613	1	0
ENSG00000214772	AC010168.1	1.93596	0.881376	0.0548388							ENSG00000214772	AC010168.1	-0.255384	1	0							ENSG00000214772	AC010168.1	0.795613	1	0
ENSG00000261324	AC010168.2	-0.300103	0.988019	0.0052347							ENSG00000261324	AC010168.2	-0.380915	0.826565	0.082723							ENSG00000261324	AC010168.2	0.293113	0.839728	0.0758611
ENSG00000258101	AC010173.1	-2.52347	0.456826	0.340249							ENSG00000258101	AC010173.1	-0.99235	0.826565	0.082723							ENSG00000258101	AC010173.1	0.688698	0.501943	0.299346
ENSG00000256427	AC010175.1	-0.0950623	1	0							ENSG00000256427	AC010175.1	1.74462	0.699147	0.155431							ENSG00000256427	AC010175.1	1.01801	0.715947	0.145119
ENSG00000256442	AC010186.1	-0.648998	0.988019	0.0052347							ENSG00000256442	AC010186.1	-1.25538	0.826565	0.082723							ENSG00000256442	AC010186.1	0.795613	0.92162	0.0354483
ENSG00000257027	AC010186.3	-0.210877	1	0							ENSG00000257027	AC010186.3	-0.255384	1	0							ENSG00000257027	AC010186.3	0.573221	0.802512	0.0955483
ENSG00000285517	AC010198.2	0.935965	1	0							ENSG00000285517	AC010198.2	-0.255384	1	0							ENSG00000285517	AC010198.2	0.795613	0.92162	0.0354483
ENSG00000286608	AC010201.3	0.935965	1	0							ENSG00000286608	AC010201.3	-0.255384	1	0							ENSG00000286608	AC010201.3	0.795613	1	0
ENSG00000257696	AC010203.2	0.935965	1	0							ENSG00000257696	AC010203.2	0.744616	1	0							ENSG00000257696	AC010203.2	1.79561	0.715947	0.145119
ENSG00000250608	AC010210.1	-0.648998	0.988019	0.0052347							ENSG00000250608	AC010210.1	2.55197	0.26482	0.57705							ENSG00000250608	AC010210.1	0.625688	0.805253	0.0940678
ENSG00000249249	AC010226.1	-0.442547	0.988019	0.0052347							ENSG00000249249	AC010226.1	-0.0329915	1	0							ENSG00000249249	AC010226.1	-0.204387	1	0
ENSG00000272023	AC010240.3	-1.38596	0.881376	0.0548388							ENSG00000272023	AC010240.3	-1.25538	0.826565	0.082723							ENSG00000272023	AC010240.3	0.795613	0.941658	0.0261069
ENSG00000248881	AC010245.1	0.614037	1	0							ENSG00000248881	AC010245.1	-1.25538	0.826565	0.082723							ENSG00000248881	AC010245.1	0.210651	1	0
ENSG00000272040	AC010245.2	-2.06404	0.306027	0.51424							ENSG00000272040	AC010245.2	-2.25538	0.433852	0.362659							ENSG00000272040	AC010245.2	-0.204387	1	0
ENSG00000254887	AC010247.1	-0.344143	0.93994	0.0268997							ENSG00000254887	AC010247.1	1.32958	0.79922	0.0973335							ENSG00000254887	AC010247.1	-1.52632	0.0929867	1.03158
ENSG00000259436	AC010247.2	-0.468426	0.906015	0.0428644							ENSG00000259436	AC010247.2	-0.255384	1	0							ENSG00000259436	AC010247.2	0.248125	0.991639	0.00364656
ENSG00000247311	AC010255.1	-0.0640354	1	0							ENSG00000247311	AC010255.1	-0.255384	1	0							ENSG00000247311	AC010255.1	0.795613	1	0
ENSG00000251675	AC010260.1	0.935965	1	0							ENSG00000251675	AC010260.1	-0.255384	1	0							ENSG00000251675	AC010260.1	1.79561	0.715947	0.145119
ENSG00000268366	AC010271.1	0.935965	1	0							ENSG00000268366	AC010271.1	-0.255384	1	0							ENSG00000268366	AC010271.1	1.79561	0.715947	0.145119
ENSG00000277453	AC010271.2	0.935965	1	0							ENSG00000277453	AC010271.2	-0.255384	1	0							ENSG00000277453	AC010271.2	0.795613	1	0
ENSG00000248664	AC010273.2	0.935965	1	0							ENSG00000248664	AC010273.2	0.329579	1	0							ENSG00000248664	AC010273.2	0.795613	0.92162	0.0354483
ENSG00000248884	AC010280.2	0.935965	1	0							ENSG00000248884	AC010280.2	-0.255384	1	0							ENSG00000248884	AC010280.2	-0.204387	1	0
ENSG00000285865	AC010285.3	0.935965	1	0							ENSG00000285865	AC010285.3	0.744616	1	0							ENSG00000285865	AC010285.3	1.79561	0.715947	0.145119
ENSG00000267934	AC010300.1	0.935965	1	0							ENSG00000267934	AC010300.1	-0.255384	1	0							ENSG00000267934	AC010300.1	1.79561	0.715947	0.145119
ENSG00000248245	AC010307.2	0.935965	1	0							ENSG00000248245	AC010307.2	-0.255384	1	0							ENSG00000248245	AC010307.2	1.79561	0.715947	0.145119
ENSG00000249478	AC010307.3	0.935965	1	0							ENSG00000249478	AC010307.3	-0.255384	1	0							ENSG00000249478	AC010307.3	0.795613	1	0
ENSG00000269053	AC010319.3	-0.0640354	1	0							ENSG00000269053	AC010319.3	-0.255384	1	0							ENSG00000269053	AC010319.3	0.795613	1	0
ENSG00000269481	AC010319.4	0.935965	1	0							ENSG00000269481	AC010319.4	-1.57731	0.625874	0.203513							ENSG00000269481	AC010319.4	-0.204387	1	0
ENSG00000267927	AC010320.1	-0.0640354	1	0							ENSG00000267927	AC010320.1	-0.255384	1	0							ENSG00000267927	AC010320.1	-0.204387	1	0
ENSG00000268015	AC010320.2	1.93596	0.881376	0.0548388							ENSG00000268015	AC010320.2	-1.25538	0.826565	0.082723							ENSG00000268015	AC010320.2	0.795613	0.92162	0.0354483
ENSG00000269102	AC010320.3	-0.0640354	1	0							ENSG00000269102	AC010320.3	-0.255384	1	0							ENSG00000269102	AC010320.3	0.795613	1	0
ENSG00000269535	AC010320.4	1.93596	0.881376	0.0548388							ENSG00000269535	AC010320.4	-0.255384	1	0							ENSG00000269535	AC010320.4	0.795613	1	0
ENSG00000261341	AC010325.1	0.935965	1	0							ENSG00000261341	AC010325.1	-0.255384	1	0							ENSG00000261341	AC010325.1	-0.204387	1	0
ENSG00000268375	AC010325.2	0.935965	1	0							ENSG00000268375	AC010325.2	-0.255384	1	0							ENSG00000268375	AC010325.2	0.795613	1	0
ENSG00000269867	AC010326.3	1.25789	0.881376	0.0548388							ENSG00000269867	AC010326.3	-0.840346	0.91862	0.0368641							ENSG00000269867	AC010326.3	0.380576	1	0
ENSG00000286230	AC010327.7	0.520927	1	0							ENSG00000286230	AC010327.7	-1.57731	0.625874	0.203513							ENSG00000286230	AC010327.7	0.210651	1	0
ENSG00000287170	AC010327.8	-1.87139	0.881376	0.0548388							ENSG00000287170	AC010327.8	0.744616	1	0							ENSG00000287170	AC010327.8	-1.20439	0.644526	0.19076
ENSG00000267943	AC010328.1	0.935965	1	0							ENSG00000267943	AC010328.1	0.744616	1	0							ENSG00000267943	AC010328.1	1.79561	0.715947	0.145119
ENSG00000277383	AC010331.1	-1.54946	0.384241	0.415397							ENSG00000277383	AC010331.1	0.329579	1	0							ENSG00000277383	AC010331.1	0.210651	1	0
ENSG00000288253	AC010332.3	-0.189566	1	0							ENSG00000288253	AC010332.3	-1.42531	0.536468	0.270456							ENSG00000288253	AC010332.3	1.08512	0.547227	0.261833
ENSG00000268199	AC010335.1	1.93596	0.881376	0.0548388							ENSG00000268199	AC010335.1	-0.255384	1	0							ENSG00000268199	AC010335.1	-0.204387	1	0
ENSG00000214248	AC010336.1	-0.87139	0.988019	0.0052347							ENSG00000214248	AC010336.1	-1.84035	0.681214	0.166716							ENSG00000214248	AC010336.1	3.38058	0.0950927	1.02185
ENSG00000260500	AC010336.2	-0.0640354	1	0							ENSG00000260500	AC010336.2	-0.255384	1	0							ENSG00000260500	AC010336.2	0.795613	1	0
ENSG00000268149	AC010336.4	0.935965	1	0							ENSG00000268149	AC010336.4	0.744616	1	0							ENSG00000268149	AC010336.4	0.795613	1	0
ENSG00000269139	AC010336.5	0.935965	1	0							ENSG00000269139	AC010336.5	-0.255384	1	0							ENSG00000269139	AC010336.5	-0.204387	1	0
ENSG00000269813	AC010336.6	0.935965	1	0							ENSG00000269813	AC010336.6	0.329579	1	0							ENSG00000269813	AC010336.6	-1.78935	0.544673	0.263864
ENSG00000286138	AC010336.8	0.444112	0.881376	0.0548388							ENSG00000286138	AC010336.8	0.637701	0.826565	0.082723							ENSG00000286138	AC010336.8	-0.034462	1	0
ENSG00000250697	AC010343.3	0.935965	1	0							ENSG00000250697	AC010343.3	-1.25538	0.826565	0.082723							ENSG00000250697	AC010343.3	0.795613	1	0
ENSG00000269961	AC010359.2	-1.87139	0.655241	0.183599							ENSG00000269961	AC010359.2	-1.25538	0.826565	0.082723							ENSG00000269961	AC010359.2	-0.789349	0.866508	0.0622274
ENSG00000286314	AC010359.3	-1.01341	0.318121	0.497408							ENSG00000286314	AC010359.3	0.110744	1	0							ENSG00000286314	AC010359.3	-1.05755	0.0839892	1.07578
ENSG00000262732	AC010401.1	-1.06404	1	0							ENSG00000262732	AC010401.1	-0.255384	1	0							ENSG00000262732	AC010401.1	-0.204387	1	0
ENSG00000230310	AC010422.1	0.935965	1	0							ENSG00000230310	AC010422.1	-0.255384	1	0							ENSG00000230310	AC010422.1	0.795613	1	0
ENSG00000268945	AC010422.2	1.351	0.891811	0.0497274							ENSG00000268945	AC010422.2	0.744616	1	0							ENSG00000268945	AC010422.2	0.795613	0.921779	0.0353731
ENSG00000269560	AC010422.4	0.935965	1	0							ENSG00000269560	AC010422.4	-0.255384	1	0							ENSG00000269560	AC010422.4	1.79561	0.715947	0.145119
ENSG00000285583	AC010422.7	-0.0640354	1	0							ENSG00000285583	AC010422.7	-0.255384	1	0							ENSG00000285583	AC010422.7	0.795613	1	0
ENSG00000188242	AC010442.1	0.935965	1	0							ENSG00000188242	AC010442.1	-1.25538	0.826565	0.082723							ENSG00000188242	AC010442.1	0.795613	1	0
ENSG00000269815	AC010463.3	1.93596	0.881376	0.0548388							ENSG00000269815	AC010463.3	-0.255384	1	0							ENSG00000269815	AC010463.3	-0.789349	0.866508	0.0622274
ENSG00000287963	AC010476.2	0.935965	1	0							ENSG00000287963	AC010476.2	-0.255384	1	0							ENSG00000287963	AC010476.2	1.79561	0.715947	0.145119
ENSG00000269646	AC010487.2	0.935965	1	0							ENSG00000269646	AC010487.2	-0.255384	1	0							ENSG00000269646	AC010487.2	2.79561	0.403965	0.393657
ENSG00000261360	AC010491.1	0.198999	1	0							ENSG00000261360	AC010491.1	-1.25538	0.826565	0.082723							ENSG00000261360	AC010491.1	1.79561	0.715947	0.145119
ENSG00000286970	AC010491.2	0.935965	1	0							ENSG00000286970	AC010491.2	-0.255384	1	0							ENSG00000286970	AC010491.2	1.79561	0.715947	0.145119
ENSG00000271714	AC010501.2	0.935965	1	0							ENSG00000271714	AC010501.2	-1.25538	0.826565	0.082723							ENSG00000271714	AC010501.2	0.795613	1	0
ENSG00000268191	AC010503.1	0.935965	1	0							ENSG00000268191	AC010503.1	-0.255384	1	0							ENSG00000268191	AC010503.1	0.795613	1	0
ENSG00000275234	AC010503.4	-0.385963	1	0							ENSG00000275234	AC010503.4	-0.255384	1	0							ENSG00000275234	AC010503.4	1.79561	0.715947	0.145119
ENSG00000267219	AC010504.1	-0.0640354	1	0							ENSG00000267219	AC010504.1	-0.255384	1	0							ENSG00000267219	AC010504.1	0.795613	1	0
ENSG00000268746	AC010519.1	0.935965	1	0							ENSG00000268746	AC010519.1	0.744616	1	0							ENSG00000268746	AC010519.1	-0.204387	1	0
ENSG00000267117	AC010525.1	0.935965	1	0							ENSG00000267117	AC010525.1	-0.255384	1	0							ENSG00000267117	AC010525.1	-1.52632	0.715947	0.145119
ENSG00000270165	AC010530.1	-1.52347	0.819254	0.0865813							ENSG00000270165	AC010530.1	-1.25538	0.826565	0.082723							ENSG00000270165	AC010530.1	0.795613	1	0
ENSG00000261592	AC010531.3	0.935965	1	0							ENSG00000261592	AC010531.3	-0.255384	1	0							ENSG00000261592	AC010531.3	0.795613	1	0
ENSG00000261697	AC010531.4	-0.0640354	1	0							ENSG00000261697	AC010531.4	-0.255384	1	0							ENSG00000261697	AC010531.4	0.795613	1	0
ENSG00000269901	AC010531.5	0.935965	1	0							ENSG00000269901	AC010531.5	-0.255384	1	0							ENSG00000269901	AC010531.5	-0.204387	1	0
ENSG00000270006	AC010531.6	0.0428798	1	0							ENSG00000270006	AC010531.6	0.329579	1	0							ENSG00000270006	AC010531.6	-0.941353	0.542742	0.265407
ENSG00000226180	AC010536.1	-0.648998	0.988019	0.0052347							ENSG00000226180	AC010536.1	-0.255384	1	0							ENSG00000226180	AC010536.1	-0.204387	1	0
ENSG00000260671	AC010536.2	0.935965	1	0							ENSG00000260671	AC010536.2	-0.255384	1	0							ENSG00000260671	AC010536.2	-0.204387	1	0
ENSG00000277504	AC010536.3	0.351002	1	0							ENSG00000277504	AC010536.3	-0.255384	1	0							ENSG00000277504	AC010536.3	-0.204387	1	0
ENSG00000275734	AC010538.1	0.520927	1	0							ENSG00000275734	AC010538.1	-0.255384	1	0							ENSG00000275734	AC010538.1	-0.526315	0.943235	0.0253801
ENSG00000260755	AC010542.2	-1.06404	1	0							ENSG00000260755	AC010542.2	-0.255384	1	0							ENSG00000260755	AC010542.2	2.38058	0.482832	0.316204
ENSG00000261519	AC010542.4	-0.0640354	1	0							ENSG00000261519	AC010542.4	-1.25538	0.826565	0.082723							ENSG00000261519	AC010542.4	1.79561	0.497114	0.303544
ENSG00000277978	AC010542.5	-0.648998	0.988019	0.0052347							ENSG00000277978	AC010542.5	-0.255384	1	0							ENSG00000277978	AC010542.5	0.795613	1	0
ENSG00000247324	AC010547.1	-0.648998	0.988019	0.0052347							ENSG00000247324	AC010547.1	0.329579	1	0							ENSG00000247324	AC010547.1	-1.20439	0.875204	0.0578907
ENSG00000253980	AC010609.1	2.52093	0.662798	0.178619							ENSG00000253980	AC010609.1	-0.255384	1	0							ENSG00000253980	AC010609.1	-0.204387	1	0
ENSG00000268119	AC010615.2	-0.261072	0.988019	0.0052347							ENSG00000268119	AC010615.2	-0.740811	0.687011	0.163036							ENSG00000268119	AC010615.2	0.532579	0.696788	0.1569
ENSG00000269161	AC010618.2	0.935965	1	0							ENSG00000269161	AC010618.2	-0.255384	1	0							ENSG00000269161	AC010618.2	0.795613	1	0
ENSG00000269439	AC010618.3	-0.273489	0.988019	0.0052347							ENSG00000269439	AC010618.3	-0.99235	0.634828	0.197344							ENSG00000269439	AC010618.3	0.079406	1	0
ENSG00000286721	AC010623.1	-2.31196	0.232594	0.633401							ENSG00000286721	AC010623.1	-0.518418	1	0							ENSG00000286721	AC010623.1	0.658109	0.723452	0.14059
ENSG00000204666	AC010624.1	0.935965	0.952782	0.0210063							ENSG00000204666	AC010624.1	-0.255384	1	0							ENSG00000204666	AC010624.1	-0.204387	1	0
ENSG00000267890	AC010624.2	0.935965	1	0							ENSG00000267890	AC010624.2	-1.25538	0.826565	0.082723							ENSG00000267890	AC010624.2	0.795613	1	0
ENSG00000269091	AC010624.3	-0.0640354	1	0							ENSG00000269091	AC010624.3	-0.255384	1	0							ENSG00000269091	AC010624.3	0.210651	1	0
ENSG00000287001	AC010624.5	1.93596	0.881376	0.0548388							ENSG00000287001	AC010624.5	-0.255384	1	0							ENSG00000287001	AC010624.5	1.79561	0.715947	0.145119
ENSG00000267345	AC010632.1	0.935965	1	0							ENSG00000267345	AC010632.1	-0.255384	1	0							ENSG00000267345	AC010632.1	0.795613	1	0
ENSG00000267672	AC010632.2	0.0935059	1	0							ENSG00000267672	AC010632.2	-0.965877	0.498118	0.302667							ENSG00000267672	AC010632.2	0.189892	0.997898	0.000913929
ENSG00000286667	AC010641.2	1.93596	0.881376	0.0548388							ENSG00000286667	AC010641.2	-0.255384	1	0							ENSG00000286667	AC010641.2	0.795613	1	0
ENSG00000283103	AC010642.2	-0.119318	1	0							ENSG00000283103	AC010642.2	0.33424	0.765272	0.116184							ENSG00000283103	AC010642.2	-0.135294	0.944995	0.0245707
ENSG00000268686	AC010643.1	-0.648998	1	0							ENSG00000268686	AC010643.1	-0.255384	1	0							ENSG00000268686	AC010643.1	-0.204387	1	0
ENSG00000277369	AC010654.1	-0.87139	0.886531	0.0523059							ENSG00000277369	AC010654.1	-0.255384	1	0							ENSG00000277369	AC010654.1	-0.204387	1	0
ENSG00000267784	AC010680.1	0.935965	1	0							ENSG00000267784	AC010680.1	-0.255384	1	0							ENSG00000267784	AC010680.1	2.38058	0.482832	0.316204
ENSG00000270574	AC010680.2	-2.38596	0.405214	0.392316							ENSG00000270574	AC010680.2	0.481582	0.982395	0.00771367							ENSG00000270574	AC010680.2	1.38058	0.413952	0.38305
ENSG00000271011	AC010680.3	-0.442547	1	0							ENSG00000271011	AC010680.3	-0.840346	0.91862	0.0368641							ENSG00000271011	AC010680.3	1.01801	0.678758	0.168285
ENSG00000271141	AC010680.4	0.935965	0.926143	0.0333219							ENSG00000271141	AC010680.4	-0.255384	1	0							ENSG00000271141	AC010680.4	0.573221	0.875204	0.0578907
ENSG00000271401	AC010680.5	0.351002	1	0							ENSG00000271401	AC010680.5	-0.255384	1	0							ENSG00000271401	AC010680.5	0.795613	1	0
ENSG00000288050	AC010727.1	0.12861	1	0							ENSG00000288050	AC010727.1	0.744616	1	0							ENSG00000288050	AC010727.1	-0.204387	1	0
ENSG00000261379	AC010735.1	0.935965	1	0							ENSG00000261379	AC010735.1	0.744616	1	0							ENSG00000261379	AC010735.1	0.795613	1	0
ENSG00000272622	AC010735.2	-1.06404	0.988019	0.0052347							ENSG00000272622	AC010735.2	0.744616	1	0							ENSG00000272622	AC010735.2	0.795613	1	0
ENSG00000228876	AC010745.2	0.935965	1	0							ENSG00000228876	AC010745.2	-0.255384	1	0							ENSG00000228876	AC010745.2	-0.204387	1	0
ENSG00000285354	AC010745.5	2.52093	0.662798	0.178619							ENSG00000285354	AC010745.5	1.32958	0.855483	0.0677885							ENSG00000285354	AC010745.5	2.38058	0.482832	0.316204
ENSG00000225979	AC010746.2	1.25789	0.881376	0.0548388							ENSG00000225979	AC010746.2	-0.255384	1	0							ENSG00000225979	AC010746.2	1.79561	0.715947	0.145119
ENSG00000265752	AC010754.1	0.935965	1	0							ENSG00000265752	AC010754.1	-0.255384	1	0							ENSG00000265752	AC010754.1	0.795613	1	0
ENSG00000264577	AC010761.1	1.25789	0.305364	0.515183							ENSG00000264577	AC010761.1	0.744616	1	0							ENSG00000264577	AC010761.1	0.210651	1	0
ENSG00000265073	AC010761.2	-2.06404	0.842806	0.0742724							ENSG00000265073	AC010761.2	-0.255384	1	0							ENSG00000265073	AC010761.2	2.38058	0.505457	0.296316
ENSG00000265205	AC010761.3	0.935965	1	0							ENSG00000265205	AC010761.3	-0.255384	1	0							ENSG00000265205	AC010761.3	0.795613	1	0
ENSG00000265474	AC010761.4	-1.06404	0.988019	0.0052347							ENSG00000265474	AC010761.4	-0.255384	1	0							ENSG00000265474	AC010761.4	0.795613	1	0
ENSG00000265840	AC010761.5	0.935965	1	0							ENSG00000265840	AC010761.5	0.744616	1	0							ENSG00000265840	AC010761.5	0.795613	1	0
ENSG00000254693	AC010768.1	-0.0640354	1	0							ENSG00000254693	AC010768.1	0.744616	1	0							ENSG00000254693	AC010768.1	0.795613	1	0
ENSG00000255092	AC010768.2	0.935965	1	0							ENSG00000255092	AC010768.2	0.744616	1	0							ENSG00000255092	AC010768.2	0.795613	1	0
ENSG00000224817	AC010789.1	0.935965	1	0							ENSG00000224817	AC010789.1	-0.255384	1	0							ENSG00000224817	AC010789.1	-0.204387	1	0
ENSG00000286489	AC010789.2	1.93596	0.881376	0.0548388							ENSG00000286489	AC010789.2	0.744616	1	0							ENSG00000286489	AC010789.2	0.795613	1	0
ENSG00000259287	AC010809.1	-0.648998	0.988019	0.0052347							ENSG00000259287	AC010809.1	-0.255384	1	0							ENSG00000259287	AC010809.1	0.210651	0.942555	0.0256934
ENSG00000259408	AC010809.2	-0.742107	0.903721	0.0439655							ENSG00000259408	AC010809.2	0.481582	1	0							ENSG00000259408	AC010809.2	-0.0523839	1	0
ENSG00000276702	AC010809.3	-1.38596	0.881376	0.0548388							ENSG00000276702	AC010809.3	-0.255384	1	0							ENSG00000276702	AC010809.3	0.795613	0.866508	0.0622274
ENSG00000253722	AC010834.1	0.935965	1	0							ENSG00000253722	AC010834.1	-0.255384	1	0							ENSG00000253722	AC010834.1	-0.204387	1	0
ENSG00000253848	AC010834.2	-0.201539	1	0							ENSG00000253848	AC010834.2	-0.255384	1	0							ENSG00000253848	AC010834.2	0.795613	0.955018	0.0199883
ENSG00000253854	AC010834.3	0.935965	1	0							ENSG00000253854	AC010834.3	-0.255384	1	0							ENSG00000253854	AC010834.3	0.795613	1	0
ENSG00000273008	AC010864.1	-0.417672	0.988019	0.0052347							ENSG00000273008	AC010864.1	0.481582	1	0							ENSG00000273008	AC010864.1	0.380576	0.866508	0.0622274
ENSG00000234936	AC010883.1	0.614037	0.77746	0.109322							ENSG00000234936	AC010883.1	-0.255384	1	0							ENSG00000234936	AC010883.1	-0.204387	1	0
ENSG00000286796	AC010883.2	0.351002	1	0							ENSG00000286796	AC010883.2	1.32958	0.871371	0.0597968							ENSG00000286796	AC010883.2	1.05865	0.715947	0.145119
ENSG00000287387	AC010883.3	0.63111	0.747131	0.126603							ENSG00000287387	AC010883.3	0.80351	0.636301	0.196337							ENSG00000287387	AC010883.3	0.518079	0.663353	0.178255
ENSG00000224509	AC010884.1	0.935965	1	0							ENSG00000224509	AC010884.1	-0.255384	1	0							ENSG00000224509	AC010884.1	0.795613	1	0
ENSG00000260197	AC010889.1	0.713572	0.988019	0.0052347							ENSG00000260197	AC010889.1	-0.840346	0.855483	0.0677885							ENSG00000260197	AC010889.1	0.795613	1	0
ENSG00000288049	AC010889.2	-0.142038	1	0							ENSG00000288049	AC010889.2	0.329579	1	0							ENSG00000288049	AC010889.2	0.795613	1	0
ENSG00000226853	AC010894.2	1.12861	0.771436	0.1127							ENSG00000226853	AC010894.2	-1.84035	0.634828	0.197344							ENSG00000226853	AC010894.2	0.143536	1	0
ENSG00000236449	AC010894.3	0.520927	1	0							ENSG00000236449	AC010894.3	-0.255384	1	0							ENSG00000236449	AC010894.3	0.795613	1	0
ENSG00000237798	AC010894.4	-0.648998	0.988019	0.0052347							ENSG00000237798	AC010894.4	-0.255384	1	0							ENSG00000237798	AC010894.4	2.38058	0.482832	0.316204
ENSG00000286707	AC010896.1	-1.06404	0.881376	0.0548388							ENSG00000286707	AC010896.1	-0.255384	1	0							ENSG00000286707	AC010896.1	0.0180054	1	0
ENSG00000272002	AC010904.2	1.93596	0.754769	0.122186							ENSG00000272002	AC010904.2	0.744616	1	0							ENSG00000272002	AC010904.2	0.795613	1	0
ENSG00000237370	AC010907.2	-0.0640354	1	0							ENSG00000237370	AC010907.2	-0.255384	1	0							ENSG00000237370	AC010907.2	1.79561	0.715947	0.145119
ENSG00000272702	AC010913.1	0.935965	1	0							ENSG00000272702	AC010913.1	1.32958	1	0							ENSG00000272702	AC010913.1	0.795613	1	0
ENSG00000248540	AC010931.2	0.935965	1	0							ENSG00000248540	AC010931.2	-0.255384	1	0							ENSG00000248540	AC010931.2	0.795613	1	0
ENSG00000269973	AC010969.2	-0.159193	1	0							ENSG00000269973	AC010969.2	0.275131	0.985918	0.00615927							ENSG00000269973	AC010969.2	0.898707	0.307516	0.512132
ENSG00000243433	AC010973.1	-0.0640354	1	0							ENSG00000243433	AC010973.1	-0.255384	1	0							ENSG00000243433	AC010973.1	-0.789349	0.866508	0.0622274
ENSG00000244151	AC010973.2	0.935965	1	0							ENSG00000244151	AC010973.2	-0.255384	1	0							ENSG00000244151	AC010973.2	0.795613	1	0
ENSG00000231731	AC010976.1	1.52093	0.881376	0.0548388							ENSG00000231731	AC010976.1	-1.25538	0.826565	0.082723							ENSG00000231731	AC010976.1	0.795613	1	0
ENSG00000272789	AC010976.2	0.935965	1	0							ENSG00000272789	AC010976.2	0.744616	1	0							ENSG00000272789	AC010976.2	-0.204387	1	0
ENSG00000235522	AC010978.1	1.74332	0.570088	0.244058							ENSG00000235522	AC010978.1	-0.255384	1	0							ENSG00000235522	AC010978.1	1.79561	0.545032	0.263578
ENSG00000267034	AC010980.1	0.935965	1	0							ENSG00000267034	AC010980.1	0.744616	1	0							ENSG00000267034	AC010980.1	0.795613	1	0
ENSG00000287016	AC010996.1	1.351	0.881376	0.0548388							ENSG00000287016	AC010996.1	-1.25538	0.826565	0.082723							ENSG00000287016	AC010996.1	0.532579	0.99249	0.00327393
ENSG00000236842	AC010997.2	0.935965	1	0							ENSG00000236842	AC010997.2	0.744616	1	0							ENSG00000236842	AC010997.2	0.795613	1	0
ENSG00000272692	AC010997.4	0.935965	1	0							ENSG00000272692	AC010997.4	-0.255384	1	0							ENSG00000272692	AC010997.4	-0.789349	0.866508	0.0622274
ENSG00000273248	AC010997.5	0.935965	1	0							ENSG00000273248	AC010997.5	-0.255384	1	0							ENSG00000273248	AC010997.5	-0.789349	0.788693	0.103092
ENSG00000271670	AC010998.2	0.351002	1	0							ENSG00000271670	AC010998.2	2.06654	0.578813	0.237462							ENSG00000271670	AC010998.2	1.79561	0.715947	0.145119
ENSG00000275343	AC010999.1	-0.0640354	1	0							ENSG00000275343	AC010999.1	-0.255384	1	0							ENSG00000275343	AC010999.1	0.210651	1	0
ENSG00000276524	AC010999.2	-2.87139	0.509875	0.292536							ENSG00000276524	AC010999.2	-0.255384	1	0							ENSG00000276524	AC010999.2	1.79561	0.536618	0.270335
ENSG00000230626	AC011005.1	-0.0640354	1	0							ENSG00000230626	AC011005.1	-0.255384	1	0							ENSG00000230626	AC011005.1	0.795613	1	0
ENSG00000276256	AC011043.1	-0.648998	0.955979	0.0195515							ENSG00000276256	AC011043.1	-1.84035	0.542061	0.265952							ENSG00000276256	AC011043.1	1.79561	0.459008	0.33818
ENSG00000255476	AC011092.2	0.935965	1	0							ENSG00000255476	AC011092.2	-0.255384	1	0							ENSG00000255476	AC011092.2	0.795613	1	0
ENSG00000253894	AC011124.2	-1.06404	0.99195	0.00351027							ENSG00000253894	AC011124.2	-0.255384	1	0							ENSG00000253894	AC011124.2	-0.204387	1	0
ENSG00000283458	AC011139.1	-0.0640354	1	0							ENSG00000283458	AC011139.1	-0.255384	1	0							ENSG00000283458	AC011139.1	1.38058	0.715947	0.145119
ENSG00000266826	AC011195.2	-0.0640354	1	0							ENSG00000266826	AC011195.2	-0.255384	1	0							ENSG00000266826	AC011195.2	0.795613	1	0
ENSG00000286481	AC011246.1	0.351002	1	0							ENSG00000286481	AC011246.1	-0.255384	1	0							ENSG00000286481	AC011246.1	-0.789349	1	0
ENSG00000236510	AC011284.1	0.935965	1	0							ENSG00000236510	AC011284.1	-0.255384	1	0							ENSG00000236510	AC011284.1	0.795613	1	0
ENSG00000229618	AC011287.1	0.935965	1	0							ENSG00000229618	AC011287.1	-0.255384	1	0							ENSG00000229618	AC011287.1	-0.204387	1	0
ENSG00000219159	AC011298.1	0.935965	1	0							ENSG00000219159	AC011298.1	-1.25538	0.826565	0.082723							ENSG00000219159	AC011298.1	1.79561	0.715947	0.145119
ENSG00000272180	AC011306.1	0.935965	1	0							ENSG00000272180	AC011306.1	-0.255384	1	0							ENSG00000272180	AC011306.1	0.795613	1	0
ENSG00000257642	AC011313.1	0.935965	1	0							ENSG00000257642	AC011313.1	-0.255384	1	0							ENSG00000257642	AC011313.1	0.795613	1	0
ENSG00000287688	AC011317.1	0.351002	1	0							ENSG00000287688	AC011317.1	1.32958	0.855483	0.0677885							ENSG00000287688	AC011317.1	0.795613	1	0
ENSG00000286017	AC011322.1	0.935965	1	0							ENSG00000286017	AC011322.1	-0.255384	1	0							ENSG00000286017	AC011322.1	0.795613	1	0
ENSG00000275601	AC011330.2	-0.163571	1	0							ENSG00000275601	AC011330.2	0.329579	1	0							ENSG00000275601	AC011330.2	0.210651	1	0
ENSG00000271795	AC011337.1	-0.0640354	1	0							ENSG00000271795	AC011337.1	0.329579	1	0							ENSG00000271795	AC011337.1	-1.01174	0.800048	0.0968839
ENSG00000247199	AC011346.1	-0.462585	0.970426	0.0130375							ENSG00000247199	AC011346.1	-0.0329915	1	0							ENSG00000247199	AC011346.1	0.473685	0.941658	0.0261069
ENSG00000287630	AC011370.1	-0.648998	0.988019	0.0052347							ENSG00000287630	AC011370.1	0.744616	1	0							ENSG00000287630	AC011370.1	-0.204387	1	0
ENSG00000260581	AC011374.1	0.935965	1	0							ENSG00000260581	AC011374.1	-0.255384	1	0							ENSG00000260581	AC011374.1	-0.204387	1	0
ENSG00000272112	AC011374.2	-0.23396	1	0							ENSG00000272112	AC011374.2	-0.670421	0.962146	0.016759							ENSG00000272112	AC011374.2	0.117541	1	0
ENSG00000250069	AC011379.1	-0.801001	1	0							ENSG00000250069	AC011379.1	1.06654	0.826565	0.082723							ENSG00000250069	AC011379.1	0.731483	0.623065	0.205467
ENSG00000254363	AC011379.2	-0.23396	1	0							ENSG00000254363	AC011379.2	-0.840346	0.91862	0.0368641							ENSG00000254363	AC011379.2	0.117541	1	0
ENSG00000286331	AC011388.1	-0.648998	0.988019	0.0052347							ENSG00000286331	AC011388.1	-0.255384	1	0							ENSG00000286331	AC011388.1	0.795613	1	0
ENSG00000249593	AC011405.1	-0.479073	1	0							ENSG00000249593	AC011405.1	-1.84035	0.634828	0.197344							ENSG00000249593	AC011405.1	1.21065	0.731074	0.136039
ENSG00000283897	AC011416.3	-0.151498	1	0							ENSG00000283897	AC011416.3	-1.84035	0.581393	0.23553							ENSG00000283897	AC011416.3	0.210651	1	0
ENSG00000269172	AC011443.1	-0.0640354	1	0							ENSG00000269172	AC011443.1	-0.255384	1	0							ENSG00000269172	AC011443.1	1.79561	0.715947	0.145119
ENSG00000266983	AC011444.1	-0.578609	0.965121	0.0154181							ENSG00000266983	AC011444.1	-0.255384	1	0							ENSG00000266983	AC011444.1	-0.904827	0.715947	0.145119
ENSG00000267262	AC011444.2	-0.742107	0.903721	0.0439655							ENSG00000267262	AC011444.2	0.744616	1	0							ENSG00000267262	AC011444.2	0.795613	0.866508	0.0622274
ENSG00000268262	AC011445.1	-0.0640354	1	0							ENSG00000268262	AC011445.1	-0.255384	1	0							ENSG00000268262	AC011445.1	1.79561	0.715947	0.145119
ENSG00000269246	AC011445.2	-0.286428	1	0							ENSG00000269246	AC011445.2	-0.0949193	1	0							ENSG00000269246	AC011445.2	0.00372121	1	0
ENSG00000267512	AC011446.1	-0.0640354	1	0							ENSG00000267512	AC011446.1	0.744616	1	0							ENSG00000267512	AC011446.1	0.795613	1	0
ENSG00000267598	AC011446.2	0.235525	1	0							ENSG00000267598	AC011446.2	-0.255384	1	0							ENSG00000267598	AC011446.2	1.05865	0.715947	0.145119
ENSG00000287296	AC011446.3	0.935965	0.984786	0.00665811							ENSG00000287296	AC011446.3	-1.25538	0.826565	0.082723							ENSG00000287296	AC011446.3	0.532579	0.99249	0.00327393
ENSG00000267383	AC011447.3	-0.727	0.604295	0.218751							ENSG00000267383	AC011447.3	-0.577312	0.85223	0.0694432							ENSG00000267383	AC011447.3	0.0132044	1	0
ENSG00000197813	AC011450.1	-0.648998	0.881376	0.0548388							ENSG00000197813	AC011450.1	-1.57731	0.625874	0.203513							ENSG00000197813	AC011450.1	0.143536	1	0
ENSG00000267510	AC011451.1	-0.648998	0.988019	0.0052347							ENSG00000267510	AC011451.1	-0.255384	1	0							ENSG00000267510	AC011451.1	-0.789349	0.866508	0.0622274
ENSG00000283108	AC011451.3	-0.0640354	1	0							ENSG00000283108	AC011451.3	-0.255384	1	0							ENSG00000283108	AC011451.3	1.79561	0.715947	0.145119
ENSG00000287275	AC011451.4	-0.0640354	1	0							ENSG00000287275	AC011451.4	-0.255384	1	0							ENSG00000287275	AC011451.4	0.795613	1	0
ENSG00000287271	AC011455.6	-1.06404	0.881376	0.0548388							ENSG00000287271	AC011455.6	1.32958	0.882596	0.0542381							ENSG00000287271	AC011455.6	0.795613	1	0
ENSG00000267197	AC011461.1	0.935965	1	0							ENSG00000267197	AC011461.1	0.744616	1	0							ENSG00000267197	AC011461.1	1.79561	0.715947	0.145119
ENSG00000277744	AC011462.4	-0.0640354	1	0							ENSG00000277744	AC011462.4	0.744616	1	0							ENSG00000277744	AC011462.4	1.79561	0.715947	0.145119
ENSG00000286177	AC011462.5	-0.607178	0.74333	0.128818							ENSG00000286177	AC011462.5	0.17525	1	0							ENSG00000286177	AC011462.5	-0.377719	0.715947	0.145119
ENSG00000268583	AC011466.1	-0.0640354	1	0							ENSG00000268583	AC011466.1	-0.255384	1	0							ENSG00000268583	AC011466.1	-0.204387	1	0
ENSG00000269534	AC011466.3	0.935965	1	0							ENSG00000269534	AC011466.3	-0.255384	1	0							ENSG00000269534	AC011466.3	0.795613	1	0
ENSG00000260160	AC011468.1	0.935965	0.881376	0.0548388							ENSG00000260160	AC011468.1	-0.840346	0.91862	0.0368641							ENSG00000260160	AC011468.1	1.38058	0.715947	0.145119
ENSG00000275055	AC011468.5	0.614037	1	0							ENSG00000275055	AC011468.5	-1.84035	0.634828	0.197344							ENSG00000275055	AC011468.5	0.0586474	1	0
ENSG00000267563	AC011471.2	1.74332	0.570088	0.244058							ENSG00000267563	AC011471.2	0.159654	1	0							ENSG00000267563	AC011471.2	-0.0117419	1	0
ENSG00000267174	AC011472.2	0.935965	1	0							ENSG00000267174	AC011472.2	1.74462	0.0569416	1.24457							ENSG00000267174	AC011472.2	-0.258835	0.941658	0.0261069
ENSG00000267576	AC011472.3	-1.38596	0.881376	0.0548388							ENSG00000267576	AC011472.3	-0.255384	1	0							ENSG00000267576	AC011472.3	-1.01174	0.617398	0.209435
ENSG00000273733	AC011472.4	0.935965	1	0							ENSG00000273733	AC011472.4	0.744616	1	0							ENSG00000273733	AC011472.4	1.79561	0.715947	0.145119
ENSG00000267265	AC011476.3	0.12861	1	0							ENSG00000267265	AC011476.3	0.744616	1	0							ENSG00000267265	AC011476.3	-1.52632	0.340954	0.467304
ENSG00000267481	AC011477.2	-0.504608	1	0							ENSG00000267481	AC011477.2	-0.255384	1	0							ENSG00000267481	AC011477.2	-0.619424	0.864953	0.0630076
ENSG00000267565	AC011477.3	-0.0640354	1	0							ENSG00000267565	AC011477.3	-0.255384	1	0							ENSG00000267565	AC011477.3	0.795613	1	0
ENSG00000287533	AC011477.9	0.935965	1	0							ENSG00000287533	AC011477.9	0.744616	1	0							ENSG00000287533	AC011477.9	0.795613	1	0
ENSG00000268499	AC011479.2	0.935965	1	0							ENSG00000268499	AC011479.2	-0.255384	1	0							ENSG00000268499	AC011479.2	1.79561	0.715947	0.145119
ENSG00000269653	AC011479.3	-0.0640354	1	0							ENSG00000269653	AC011479.3	-1.25538	0.826565	0.082723							ENSG00000269653	AC011479.3	0.795613	1	0
ENSG00000286037	AC011479.4	-0.0640354	1	0							ENSG00000286037	AC011479.4	0.744616	1	0							ENSG00000286037	AC011479.4	-0.204387	1	0
ENSG00000267114	AC011481.1	0.935965	1	0							ENSG00000267114	AC011481.1	-0.255384	1	0							ENSG00000267114	AC011481.1	2.38058	0.512731	0.29011
ENSG00000267282	AC011481.2	-1.06404	0.73483	0.133813							ENSG00000267282	AC011481.2	-0.255384	1	0							ENSG00000267282	AC011481.2	0.625688	0.805253	0.0940678
ENSG00000204850	AC011484.1	0.351002	1	0							ENSG00000204850	AC011484.1	-0.255384	1	0							ENSG00000204850	AC011484.1	0.795613	1	0
ENSG00000269444	AC011491.2	-0.0640354	1	0							ENSG00000269444	AC011491.2	-0.255384	1	0							ENSG00000269444	AC011491.2	0.795613	1	0
ENSG00000269802	AC011491.3	1.52093	0.881376	0.0548388							ENSG00000269802	AC011491.3	-0.255384	1	0							ENSG00000269802	AC011491.3	0.795613	1	0
ENSG00000268636	AC011495.2	0.935965	1	0							ENSG00000268636	AC011495.2	-1.25538	0.826565	0.082723							ENSG00000268636	AC011495.2	-0.789349	0.870442	0.0602603
ENSG00000268677	AC011495.3	0.935965	1	0							ENSG00000268677	AC011495.3	-0.255384	1	0							ENSG00000268677	AC011495.3	0.795613	1	0
ENSG00000267011	AC011498.1	-0.385963	1	0							ENSG00000267011	AC011498.1	2.10719	0.614754	0.211299							ENSG00000267011	AC011498.1	0.795613	0.85498	0.0680438
ENSG00000267255	AC011498.3	-0.0640354	1	0							ENSG00000267255	AC011498.3	-0.255384	1	0							ENSG00000267255	AC011498.3	0.795613	1	0
ENSG00000267769	AC011498.6	-0.0640354	1	0							ENSG00000267769	AC011498.6	-0.255384	1	0							ENSG00000267769	AC011498.6	-0.789349	0.866508	0.0622274
ENSG00000269289	AC011503.1	0.935965	1	0							ENSG00000269289	AC011503.1	-0.255384	1	0							ENSG00000269289	AC011503.1	0.795613	1	0
ENSG00000269397	AC011503.2	-0.648998	0.988019	0.0052347							ENSG00000269397	AC011503.2	-1.25538	0.826565	0.082723							ENSG00000269397	AC011503.2	-0.204387	1	0
ENSG00000267406	AC011509.1	0.935965	1	0							ENSG00000267406	AC011509.1	-0.255384	1	0							ENSG00000267406	AC011509.1	-0.204387	1	0
ENSG00000287254	AC011509.3	-0.648998	0.988019	0.0052347							ENSG00000287254	AC011509.3	-0.255384	1	0							ENSG00000287254	AC011509.3	-0.789349	0.875204	0.0578907
ENSG00000267105	AC011511.3	0.935965	1	0							ENSG00000267105	AC011511.3	-1.25538	0.826565	0.082723							ENSG00000267105	AC011511.3	0.795613	1	0
ENSG00000267607	AC011511.5	0.935965	1	0							ENSG00000267607	AC011511.5	-0.255384	1	0							ENSG00000267607	AC011511.5	1.21065	0.71734	0.144275
ENSG00000267968	AC011523.1	-0.0640354	1	0							ENSG00000267968	AC011523.1	-0.255384	1	0							ENSG00000267968	AC011523.1	0.795613	1	0
ENSG00000258017	AC011603.2	-0.834554	0.553362	0.256991							ENSG00000258017	AC011603.2	0.592613	0.938678	0.0274835							ENSG00000258017	AC011603.2	0.933117	0.375173	0.425769
ENSG00000257839	AC011611.4	0.67293	1	0							ENSG00000257839	AC011611.4	-1.25538	0.826565	0.082723							ENSG00000257839	AC011611.4	0.0586474	1	0
ENSG00000253706	AC011632.1	0.935965	1	0							ENSG00000253706	AC011632.1	-0.255384	1	0							ENSG00000253706	AC011632.1	0.795613	1	0
ENSG00000253307	AC011676.1	-0.0640354	1	0							ENSG00000253307	AC011676.1	-0.255384	1	0							ENSG00000253307	AC011676.1	0.795613	1	0
ENSG00000254019	AC011676.2	-0.648998	0.988019	0.0052347							ENSG00000254019	AC011676.2	-0.255384	1	0							ENSG00000254019	AC011676.2	0.795613	1	0
ENSG00000254291	AC011676.4	0.935965	1	0							ENSG00000254291	AC011676.4	-0.255384	1	0							ENSG00000254291	AC011676.4	0.795613	1	0
ENSG00000253430	AC011726.2	1.52093	0.881376	0.0548388							ENSG00000253430	AC011726.2	0.744616	0.940155	0.0268005							ENSG00000253430	AC011726.2	-2.01174	0.421491	0.375212
ENSG00000254362	AC011726.3	0.198999	1	0							ENSG00000254362	AC011726.3	-1.25538	0.826565	0.082723							ENSG00000254362	AC011726.3	-0.204387	1	0
ENSG00000266495	AC011731.1	-1.06404	0.988019	0.0052347							ENSG00000266495	AC011731.1	-0.255384	1	0							ENSG00000266495	AC011731.1	1.38058	0.715947	0.145119
ENSG00000286201	AC011751.1	0.935965	1	0							ENSG00000286201	AC011751.1	-1.25538	0.826565	0.082723							ENSG00000286201	AC011751.1	-0.204387	1	0
ENSG00000231204	AC011752.1	0.935965	1	0							ENSG00000231204	AC011752.1	-0.255384	1	0							ENSG00000231204	AC011752.1	1.79561	0.715947	0.145119
ENSG00000230696	AC011753.2	0.935965	1	0							ENSG00000230696	AC011753.2	-0.255384	1	0							ENSG00000230696	AC011753.2	0.795613	1	0
ENSG00000254208	AC011773.1	-1.38596	0.881376	0.0548388							ENSG00000254208	AC011773.1	-1.25538	0.826565	0.082723							ENSG00000254208	AC011773.1	0.795613	0.933745	0.0297716
ENSG00000258256	AC011773.3	0.935965	1	0							ENSG00000258256	AC011773.3	-0.255384	1	0							ENSG00000258256	AC011773.3	-0.204387	1	0
ENSG00000260493	AC011773.4	-1.75706	0.0218419	1.66071							ENSG00000260493	AC011773.4	-0.255384	1	0							ENSG00000260493	AC011773.4	2.72161	0.0201432	1.69587
ENSG00000268573	AC011815.1	-0.912032	0.894504	0.0484175							ENSG00000268573	AC011815.1	-0.255384	1	0							ENSG00000268573	AC011815.1	1.05865	0.715947	0.145119
ENSG00000274184	AC011815.2	-0.23396	1	0							ENSG00000274184	AC011815.2	-1.06274	0.818398	0.0870352							ENSG00000274184	AC011815.2	1.05865	0.777676	0.109201
ENSG00000272334	AC011816.2	0.351002	1	0							ENSG00000272334	AC011816.2	0.744616	1	0							ENSG00000272334	AC011816.2	0.795613	1	0
ENSG00000263393	AC011825.2	-0.587597	0.934418	0.0294588							ENSG00000263393	AC011825.2	0.744616	1	0							ENSG00000263393	AC011825.2	0.0586474	1	0
ENSG00000265008	AC011825.4	0.40545	1	0							ENSG00000265008	AC011825.4	0.00765046	1	0							ENSG00000265008	AC011825.4	1.21065	0.576999	0.238825
ENSG00000231421	AC011840.1	-0.648998	1	0							ENSG00000231421	AC011840.1	-0.255384	1	0							ENSG00000231421	AC011840.1	-0.789349	0.866508	0.0622274
ENSG00000266775	AC011840.4	0.935965	1	0							ENSG00000266775	AC011840.4	-0.255384	1	0							ENSG00000266775	AC011840.4	-0.204387	1	0
ENSG00000226806	AC011893.1	-0.442547	1	0							ENSG00000226806	AC011893.1	-1.25538	0.826565	0.082723							ENSG00000226806	AC011893.1	1.28104	0.639254	0.194327
ENSG00000233038	AC011899.2	-1.06404	0.988019	0.0052347							ENSG00000233038	AC011899.2	0.744616	0.940155	0.0268005							ENSG00000233038	AC011899.2	-1.70689	0.242926	0.614525
ENSG00000272839	AC011899.3	-0.648998	1	0							ENSG00000272839	AC011899.3	-2.25538	0.238823	0.621925							ENSG00000272839	AC011899.3	0.158183	1	0
ENSG00000285821	AC011899.4	0.935965	1	0							ENSG00000285821	AC011899.4	-0.255384	1	0							ENSG00000285821	AC011899.4	0.795613	1	0
ENSG00000279145	AC011912.1	0.112842	1	0							ENSG00000279145	AC011912.1	0.329579	1	0							ENSG00000279145	AC011912.1	-0.663819	0.607417	0.216513
ENSG00000259349	AC011921.1	0.0614955	1	0							ENSG00000259349	AC011921.1	0.329579	1	0							ENSG00000259349	AC011921.1	-0.789349	0.722272	0.141299
ENSG00000264853	AC011933.2	-0.201539	1	0							ENSG00000264853	AC011933.2	0.329579	1	0							ENSG00000264853	AC011933.2	0.0337727	1	0
ENSG00000265342	AC011933.3	-0.0640354	1	0							ENSG00000265342	AC011933.3	-0.255384	1	0							ENSG00000265342	AC011933.3	0.795613	1	0
ENSG00000265987	AC011933.4	-0.0640354	1	0							ENSG00000265987	AC011933.4	-0.255384	1	0							ENSG00000265987	AC011933.4	0.795613	1	0
ENSG00000261544	AC011939.2	-0.33967	0.917117	0.0375753							ENSG00000261544	AC011939.2	0.11385	1	0							ENSG00000261544	AC011939.2	0.199762	0.872983	0.058994
ENSG00000275638	AC011939.3	0.351002	1	0							ENSG00000275638	AC011939.3	0.329579	1	0							ENSG00000275638	AC011939.3	-0.789349	0.866508	0.0622274
ENSG00000177699	AC011944.1	-0.648998	0.988019	0.0052347							ENSG00000177699	AC011944.1	-0.255384	1	0							ENSG00000177699	AC011944.1	-0.789349	0.866508	0.0622274
ENSG00000261542	AC011978.2	0.219758	1	0							ENSG00000261542	AC011978.2	-0.577312	1	0							ENSG00000261542	AC011978.2	-1.61942	0.303634	0.517649
ENSG00000222017	AC011997.1	0.935965	0.61907	0.20826							ENSG00000222017	AC011997.1	0.744616	1	0							ENSG00000222017	AC011997.1	-0.789349	0.866508	0.0622274
ENSG00000286020	AC011997.2	-0.648998	0.988019	0.0052347							ENSG00000286020	AC011997.2	-0.255384	1	0							ENSG00000286020	AC011997.2	-1.78935	0.544673	0.263864
ENSG00000279277	AC012020.1	-0.604604	0.881376	0.0548388							ENSG00000279277	AC012020.1	-1.25538	0.269864	0.568855							ENSG00000279277	AC012020.1	-0.147803	1	0
ENSG00000227252	AC012063.1	-0.170951	1	0							ENSG00000227252	AC012063.1	1.32958	0.855483	0.0677885							ENSG00000227252	AC012063.1	0.158183	1	0
ENSG00000269976	AC012065.3	-0.0640354	1	0							ENSG00000269976	AC012065.3	-0.255384	1	0							ENSG00000269976	AC012065.3	0.795613	1	0
ENSG00000270100	AC012065.4	0.198999	1	0							ENSG00000270100	AC012065.4	-0.255384	1	0							ENSG00000270100	AC012065.4	-0.341891	1	0
ENSG00000287085	AC012066.2	0.935965	1	0							ENSG00000287085	AC012066.2	-0.255384	1	0							ENSG00000287085	AC012066.2	1.79561	0.715947	0.145119
ENSG00000271936	AC012073.1	-0.0640354	1	0							ENSG00000271936	AC012073.1	-0.255384	1	0							ENSG00000271936	AC012073.1	2.11754	0.336016	0.47364
ENSG00000235072	AC012074.1	0.351002	1	0							ENSG00000235072	AC012074.1	-0.255384	1	0							ENSG00000235072	AC012074.1	-0.204387	1	0
ENSG00000286864	AC012076.1	-0.648998	0.877949	0.0565305							ENSG00000286864	AC012076.1	0.329579	1	0							ENSG00000286864	AC012076.1	-0.789349	0.405388	0.392129
ENSG00000286050	AC012078.2	0.935965	1	0							ENSG00000286050	AC012078.2	-0.255384	1	0							ENSG00000286050	AC012078.2	0.795613	1	0
ENSG00000272554	AC012087.2	0.935965	1	0							ENSG00000272554	AC012087.2	-0.255384	1	0							ENSG00000272554	AC012087.2	2.79561	0.292605	0.533718
ENSG00000259773	AC012100.2	0.935965	1	0							ENSG00000259773	AC012100.2	-0.255384	1	0							ENSG00000259773	AC012100.2	-0.204387	1	0
ENSG00000228835	AC012123.1	-2.76448	0.287101	0.541966							ENSG00000228835	AC012123.1	-0.670421	0.962146	0.016759							ENSG00000228835	AC012123.1	0.210651	1	0
ENSG00000234327	AC012146.1	-0.0433956	1	0							ENSG00000234327	AC012146.1	-0.178216	0.937828	0.0278769							ENSG00000234327	AC012146.1	-0.00777301	1	0
ENSG00000257258	AC012150.1	-1.06404	0.988019	0.0052347							ENSG00000257258	AC012150.1	0.329579	1	0							ENSG00000257258	AC012150.1	0.795613	0.951663	0.0215168
ENSG00000275278	AC012150.2	-1.649	0.775663	0.110327							ENSG00000275278	AC012150.2	0.744616	1	0							ENSG00000275278	AC012150.2	-0.426779	1	0
ENSG00000258034	AC012157.2	0.935965	1	0							ENSG00000258034	AC012157.2	-0.255384	1	0							ENSG00000258034	AC012157.2	0.795613	1	0
ENSG00000259298	AC012170.2	0.935965	1	0							ENSG00000259298	AC012170.2	-0.255384	1	0							ENSG00000259298	AC012170.2	0.795613	1	0
ENSG00000260350	AC012173.1	0.935965	1	0							ENSG00000260350	AC012173.1	0.744616	1	0							ENSG00000260350	AC012173.1	0.795613	1	0
ENSG00000261114	AC012181.1	-1.2967	0.347186	0.459437							ENSG00000261114	AC012181.1	0.522224	0.855483	0.0677885							ENSG00000261114	AC012181.1	0.620526	0.528256	0.277155
ENSG00000261270	AC012181.2	-0.0640354	1	0							ENSG00000261270	AC012181.2	-0.255384	1	0							ENSG00000261270	AC012181.2	0.795613	1	0
ENSG00000260111	AC012184.1	-0.648998	0.988019	0.0052347							ENSG00000260111	AC012184.1	-1.25538	0.826565	0.082723							ENSG00000260111	AC012184.1	1.79561	0.715947	0.145119
ENSG00000261777	AC012184.3	-0.587597	0.91325	0.0394102							ENSG00000261777	AC012184.3	1.32958	0.855483	0.0677885							ENSG00000261777	AC012184.3	0.602968	0.906461	0.0426507
ENSG00000285710	AC012184.4	-0.0640354	1	0							ENSG00000285710	AC012184.4	-0.255384	1	0							ENSG00000285710	AC012184.4	-0.204387	1	0
ENSG00000261131	AC012186.2	0.935965	1	0							ENSG00000261131	AC012186.2	0.329579	1	0							ENSG00000261131	AC012186.2	1.38058	0.715947	0.145119
ENSG00000261670	AC012213.2	1.93596	0.881376	0.0548388							ENSG00000261670	AC012213.2	-1.25538	0.826565	0.082723							ENSG00000261670	AC012213.2	0.795613	1	0
ENSG00000266289	AC012213.3	0.935965	1	0							ENSG00000266289	AC012213.3	-0.255384	1	0							ENSG00000266289	AC012213.3	-0.204387	1	0
ENSG00000259772	AC012236.1	-2.80999	2.21171e-06	5.65527							ENSG00000259772	AC012236.1	2.06654	0.238823	0.621925							ENSG00000259772	AC012236.1	1.38058	0.289029	0.539059
ENSG00000259415	AC012291.2	1.93596	0.881376	0.0548388							ENSG00000259415	AC012291.2	-1.25538	0.826565	0.082723							ENSG00000259415	AC012291.2	-0.526315	0.943235	0.0253801
ENSG00000285667	AC012291.3	-1.06404	0.881376	0.0548388							ENSG00000285667	AC012291.3	-0.255384	1	0							ENSG00000285667	AC012291.3	-1.39703	0.251019	0.600294
ENSG00000267146	AC012301.1	1.93596	0.881376	0.0548388							ENSG00000267146	AC012301.1	-0.255384	1	0							ENSG00000267146	AC012301.1	0.795613	1	0
ENSG00000272667	AC012306.2	0.165446	1	0							ENSG00000272667	AC012306.2	0.481582	0.982395	0.00771367							ENSG00000272667	AC012306.2	-0.789349	0.751757	0.123922
ENSG00000286873	AC012306.3	-0.385963	1	0							ENSG00000286873	AC012306.3	-0.255384	1	0							ENSG00000286873	AC012306.3	1.38058	0.715947	0.145119
ENSG00000228873	AC012307.1	-0.0640354	1	0							ENSG00000228873	AC012307.1	-0.255384	1	0							ENSG00000228873	AC012307.1	0.795613	1	0
ENSG00000232098	AC012313.1	-0.938505	0.965121	0.0154181							ENSG00000232098	AC012313.1	2.55197	0.26482	0.57705							ENSG00000232098	AC012313.1	0.573221	0.890955	0.0501442
ENSG00000268049	AC012313.2	2.93596	0.423398	0.373251							ENSG00000268049	AC012313.2	-0.255384	1	0							ENSG00000268049	AC012313.2	0.795613	1	0
ENSG00000268912	AC012313.5	-1.06404	0.988019	0.0052347							ENSG00000268912	AC012313.5	-1.25538	0.826565	0.082723							ENSG00000268912	AC012313.5	2.38058	0.482832	0.316204
ENSG00000269054	AC012313.6	-0.87139	0.965121	0.0154181							ENSG00000269054	AC012313.6	-0.255384	1	0							ENSG00000269054	AC012313.6	0.210651	1	0
ENSG00000269106	AC012313.7	0.935965	1	0							ENSG00000269106	AC012313.7	-0.255384	1	0							ENSG00000269106	AC012313.7	0.795613	1	0
ENSG00000269473	AC012313.8	-1.06404	0.988019	0.0052347							ENSG00000269473	AC012313.8	-0.255384	1	0							ENSG00000269473	AC012313.8	0.795613	1	0
ENSG00000286928	AC012325.1	-0.0640354	1	0							ENSG00000286928	AC012325.1	-0.255384	1	0							ENSG00000286928	AC012325.1	0.795613	1	0
ENSG00000254254	AC012349.1	-1.06404	0.988019	0.0052347							ENSG00000254254	AC012349.1	-0.255384	1	0							ENSG00000254254	AC012349.1	0.795613	1	0
ENSG00000203327	AC012358.1	-0.648998	1	0							ENSG00000203327	AC012358.1	-0.255384	1	0							ENSG00000203327	AC012358.1	0.795613	1	0
ENSG00000240401	AC012358.3	0.275451	0.988019	0.0052347							ENSG00000240401	AC012358.3	1.74462	0.775524	0.110405							ENSG00000240401	AC012358.3	1.23171	0.258422	0.58767
ENSG00000235319	AC012360.1	-0.216038	1	0							ENSG00000235319	AC012360.1	0.744616	1	0							ENSG00000235319	AC012360.1	-1.20439	0.875204	0.0578907
ENSG00000272861	AC012360.2	1.93596	0.881376	0.0548388							ENSG00000272861	AC012360.2	0.744616	1	0							ENSG00000272861	AC012360.2	0.210651	1	0
ENSG00000272994	AC012360.3	-0.302075	0.906422	0.0426696							ENSG00000272994	AC012360.3	0.517206	0.723154	0.140769							ENSG00000272994	AC012360.3	0.117541	0.982072	0.0078567
ENSG00000224789	AC012363.1	-0.0640354	1	0							ENSG00000224789	AC012363.1	-0.255384	1	0							ENSG00000224789	AC012363.1	0.795613	1	0
ENSG00000225889	AC012368.1	-0.1481	1	0							ENSG00000225889	AC012368.1	2.06654	0.0161145	1.79278							ENSG00000225889	AC012368.1	-0.0668835	1	0
ENSG00000228079	AC012368.2	0.351002	1	0							ENSG00000228079	AC012368.2	0.744616	1	0							ENSG00000228079	AC012368.2	1.38058	0.715947	0.145119
ENSG00000232693	AC012370.1	-0.0640354	1	0							ENSG00000232693	AC012370.1	1.32958	0.855483	0.0677885							ENSG00000232693	AC012370.1	-0.204387	1	0
ENSG00000285805	AC012378.2	1.93596	0.881376	0.0548388							ENSG00000285805	AC012378.2	-0.255384	1	0							ENSG00000285805	AC012378.2	0.795613	1	0
ENSG00000259670	AC012379.1	0.935965	1	0							ENSG00000259670	AC012379.1	-0.255384	1	0							ENSG00000259670	AC012379.1	0.795613	1	0
ENSG00000260409	AC012414.5	-0.648998	0.988019	0.0052347							ENSG00000260409	AC012414.5	-0.255384	1	0							ENSG00000260409	AC012414.5	0.795613	1	0
ENSG00000261775	AC012435.3	1.93596	0.881376	0.0548388							ENSG00000261775	AC012435.3	-0.255384	1	0							ENSG00000261775	AC012435.3	0.795613	1	0
ENSG00000228251	AC012442.1	1.93596	0.881376	0.0548388							ENSG00000228251	AC012442.1	-0.255384	1	0							ENSG00000228251	AC012442.1	0.795613	1	0
ENSG00000243389	AC012442.2	0.935965	1	0							ENSG00000243389	AC012442.2	-0.255384	1	0							ENSG00000243389	AC012442.2	0.795613	1	0
ENSG00000286207	AC012443.2	2.52093	0.662798	0.178619							ENSG00000286207	AC012443.2	-1.84035	0.647209	0.188955							ENSG00000286207	AC012443.2	0.795613	1	0
ENSG00000265451	AC012447.1	2.52093	0.662798	0.178619							ENSG00000265451	AC012447.1	0.744616	1	0							ENSG00000265451	AC012447.1	0.795613	1	0
ENSG00000258303	AC012464.2	-1.06404	1	0							ENSG00000258303	AC012464.2	-0.255384	1	0							ENSG00000258303	AC012464.2	-0.526315	0.951663	0.0215168
ENSG00000271382	AC012464.3	-0.648998	0.988019	0.0052347							ENSG00000271382	AC012464.3	-0.255384	1	0							ENSG00000271382	AC012464.3	0.795613	1	0
ENSG00000271976	AC012467.2	-1.32707	0.541738	0.26621							ENSG00000271976	AC012467.2	-1.99235	0.256873	0.590281							ENSG00000271976	AC012467.2	1.33618	0.24681	0.607636
ENSG00000225057	AC012485.1	-1.06404	0.988019	0.0052347							ENSG00000225057	AC012485.1	-0.255384	1	0							ENSG00000225057	AC012485.1	0.795613	1	0
ENSG00000283635	AC012485.3	1.199	0.881376	0.0548388							ENSG00000283635	AC012485.3	0.744616	1	0							ENSG00000283635	AC012485.3	-1.20439	0.875204	0.0578907
ENSG00000229941	AC012499.1	0.935965	1	0							ENSG00000229941	AC012499.1	-0.255384	1	0							ENSG00000229941	AC012499.1	0.795613	1	0
ENSG00000283164	AC012507.3	-0.0640354	1	0							ENSG00000283164	AC012507.3	-0.255384	1	0							ENSG00000283164	AC012507.3	0.795613	1	0
ENSG00000260163	AC012508.1	-0.0640354	1	0							ENSG00000260163	AC012508.1	-0.255384	1	0							ENSG00000260163	AC012508.1	0.795613	1	0
ENSG00000260634	AC012508.2	0.935965	1	0							ENSG00000260634	AC012508.2	-0.255384	1	0							ENSG00000260634	AC012508.2	0.795613	1	0
ENSG00000273466	AC012510.1	-0.286428	1	0							ENSG00000273466	AC012510.1	0.159654	1	0							ENSG00000273466	AC012510.1	0.625688	0.805253	0.0940678
ENSG00000272564	AC012511.1	-0.0640354	1	0							ENSG00000272564	AC012511.1	0.744616	1	0							ENSG00000272564	AC012511.1	-0.204387	1	0
ENSG00000286763	AC012533.1	0.935965	1	0							ENSG00000286763	AC012533.1	-0.255384	1	0							ENSG00000286763	AC012533.1	0.795613	1	0
ENSG00000257327	AC012555.1	0.935965	1	0							ENSG00000257327	AC012555.1	-0.255384	1	0							ENSG00000257327	AC012555.1	-0.204387	1	0
ENSG00000271843	AC012557.1	-0.648998	1	0							ENSG00000271843	AC012557.1	-0.255384	1	0							ENSG00000271843	AC012557.1	0.795613	1	0
ENSG00000272181	AC012557.2	0.351002	1	0							ENSG00000272181	AC012557.2	-1.25538	0.482882	0.316159							ENSG00000272181	AC012557.2	0.921144	0.626794	0.202875
ENSG00000259202	AC012568.1	0.935965	1	0							ENSG00000259202	AC012568.1	-0.255384	1	0							ENSG00000259202	AC012568.1	0.795613	1	0
ENSG00000271849	AC012603.1	0.935965	0.926143	0.0333219							ENSG00000271849	AC012603.1	-1.84035	0.634828	0.197344							ENSG00000271849	AC012603.1	0.795613	0.92162	0.0354483
ENSG00000261526	AC012615.1	-0.361823	0.87732	0.0568421							ENSG00000261526	AC012615.1	1.38205	0.104644	0.980287							ENSG00000261526	AC012615.1	-0.812619	0.160319	0.795016
ENSG00000267007	AC012615.2	0.713572	1	0							ENSG00000267007	AC012615.2	-0.255384	1	0							ENSG00000267007	AC012615.2	-0.121925	1	0
ENSG00000267141	AC012615.4	0.935965	1	0							ENSG00000267141	AC012615.4	-0.255384	1	0							ENSG00000267141	AC012615.4	0.795613	1	0
ENSG00000267232	AC012615.5	-0.0640354	1	0							ENSG00000267232	AC012615.5	0.744616	1	0							ENSG00000267232	AC012615.5	-0.204387	1	0
ENSG00000267244	AC012615.6	-0.0640354	1	0							ENSG00000267244	AC012615.6	0.744616	1	0							ENSG00000267244	AC012615.6	-0.204387	1	0
ENSG00000272324	AC012629.2	-0.0640354	1	0							ENSG00000272324	AC012629.2	0.744616	1	0							ENSG00000272324	AC012629.2	0.795613	1	0
ENSG00000249825	AC012636.1	-0.801001	0.906015	0.0428644							ENSG00000249825	AC012636.1	1.32958	0.860904	0.0650453							ENSG00000249825	AC012636.1	-1.20439	0.875204	0.0578907
ENSG00000248968	AC012640.1	1.52093	0.881376	0.0548388							ENSG00000248968	AC012640.1	-1.25538	0.826565	0.082723							ENSG00000248968	AC012640.1	0.795613	1	0
ENSG00000259802	AC012640.2	-0.270486	0.988019	0.0052347							ENSG00000259802	AC012640.2	-1.06274	0.826565	0.082723							ENSG00000259802	AC012640.2	-0.329918	0.92162	0.0354483
ENSG00000271980	AC012640.4	-0.0640354	1	0							ENSG00000271980	AC012640.4	1.32958	0.855483	0.0677885							ENSG00000271980	AC012640.4	1.79561	0.497114	0.303544
ENSG00000250616	AC012645.1	0.235525	1	0							ENSG00000250616	AC012645.1	-0.255384	1	0							ENSG00000250616	AC012645.1	0.795613	0.85241	0.0693516
ENSG00000261367	AC012645.2	-0.479073	1	0							ENSG00000261367	AC012645.2	-0.255384	1	0							ENSG00000261367	AC012645.2	0.795613	0.670273	0.173748
ENSG00000261416	AC012645.3	0.0677545	1	0							ENSG00000261416	AC012645.3	-1.16227	0.484447	0.314754							ENSG00000261416	AC012645.3	1.11754	0.459639	0.337583
ENSG00000275371	AC012645.4	0.351002	1	0							ENSG00000275371	AC012645.4	-0.255384	1	0							ENSG00000275371	AC012645.4	1.79561	0.715947	0.145119
ENSG00000274719	AC012653.2	0.935965	1	0							ENSG00000274719	AC012653.2	-0.255384	1	0							ENSG00000274719	AC012653.2	0.795613	1	0
ENSG00000237525	AC012668.3	0.935965	0.988019	0.0052347							ENSG00000237525	AC012668.3	0.744616	1	0							ENSG00000237525	AC012668.3	2.79561	0.292605	0.533718
ENSG00000285870	AC012673.1	1.199	0.881376	0.0548388							ENSG00000285870	AC012673.1	-0.255384	1	0							ENSG00000285870	AC012673.1	2.38058	0.541025	0.266783
ENSG00000262712	AC012676.1	-0.385963	1	0							ENSG00000262712	AC012676.1	-0.255384	1	0							ENSG00000262712	AC012676.1	0.210651	1	0
ENSG00000277170	AC012676.3	0.421391	1	0							ENSG00000277170	AC012676.3	0.744616	1	0							ENSG00000277170	AC012676.3	0.210651	1	0
ENSG00000277440	AC012676.4	0.935965	1	0							ENSG00000277440	AC012676.4	-1.84035	0.634828	0.197344							ENSG00000277440	AC012676.4	1.79561	0.497114	0.303544
ENSG00000231621	AC013264.1	-0.814676	0.331707	0.479245							ENSG00000231621	AC013264.1	0.329579	1	0							ENSG00000231621	AC013264.1	0.0586474	1	0
ENSG00000235480	AC013270.1	0.351002	1	0							ENSG00000235480	AC013270.1	-0.255384	1	0							ENSG00000235480	AC013270.1	-0.204387	1	0
ENSG00000259364	AC013356.3	0.935965	1	0							ENSG00000259364	AC013356.3	-0.255384	1	0							ENSG00000259364	AC013356.3	0.795613	1	0
ENSG00000259713	AC013391.2	1.93596	0.881376	0.0548388							ENSG00000259713	AC013391.2	-0.255384	1	0							ENSG00000259713	AC013391.2	0.795613	1	0
ENSG00000271991	AC013400.1	-0.533521	0.945624	0.0242816							ENSG00000271991	AC013400.1	-1.84035	0.699147	0.155431							ENSG00000271991	AC013400.1	1.21065	0.511483	0.291168
ENSG00000230690	AC013402.1	0.935965	1	0							ENSG00000230690	AC013402.1	-0.255384	1	0							ENSG00000230690	AC013402.1	0.795613	1	0
ENSG00000272148	AC013403.2	-0.648998	0.988019	0.0052347							ENSG00000272148	AC013403.2	0.329579	1	0							ENSG00000272148	AC013403.2	1.38058	0.715947	0.145119
ENSG00000231189	AC013448.1	-0.0640354	1	0							ENSG00000231189	AC013448.1	-0.255384	1	0							ENSG00000231189	AC013448.1	0.795613	1	0
ENSG00000259656	AC013452.2	1.93596	0.881376	0.0548388							ENSG00000259656	AC013452.2	-0.255384	1	0							ENSG00000259656	AC013452.2	0.795613	1	0
ENSG00000259094	AC013457.1	0.935965	1	0							ENSG00000259094	AC013457.1	-0.255384	1	0							ENSG00000259094	AC013457.1	-0.204387	1	0
ENSG00000229727	AC013460.1	-0.0640354	1	0							ENSG00000229727	AC013460.1	-0.255384	1	0							ENSG00000229727	AC013460.1	-0.204387	1	0
ENSG00000273240	AC013468.1	-1.649	0.868612	0.061174							ENSG00000273240	AC013468.1	0.744616	1	0							ENSG00000273240	AC013468.1	-0.789349	0.788693	0.103092
ENSG00000226690	AC013470.2	-0.0640354	1	0							ENSG00000226690	AC013470.2	-0.255384	1	0							ENSG00000226690	AC013470.2	0.795613	1	0
ENSG00000205500	AC013472.1	0.935965	1	0							ENSG00000205500	AC013472.1	-0.255384	1	0							ENSG00000205500	AC013472.1	1.79561	0.715947	0.145119
ENSG00000272056	AC013472.3	0.935965	1	0							ENSG00000272056	AC013472.3	0.744616	0.940155	0.0268005							ENSG00000272056	AC013472.3	1.79561	0.715947	0.145119
ENSG00000234193	AC013476.1	0.935965	1	0							ENSG00000234193	AC013476.1	-0.255384	1	0							ENSG00000234193	AC013476.1	0.795613	1	0
ENSG00000278737	AC013553.4	0.935965	0.988019	0.0052347							ENSG00000278737	AC013553.4	-0.255384	1	0							ENSG00000278737	AC013553.4	0.795613	1	0
ENSG00000274995	AC013564.1	0.935965	1	0							ENSG00000274995	AC013564.1	-0.255384	1	0							ENSG00000274995	AC013564.1	0.795613	1	0
ENSG00000261407	AC013565.3	1.93596	0.881376	0.0548388							ENSG00000261407	AC013565.3	-0.255384	1	0							ENSG00000261407	AC013565.3	0.795613	1	0
ENSG00000253875	AC013643.2	0.935965	1	0							ENSG00000253875	AC013643.2	-0.255384	1	0							ENSG00000253875	AC013643.2	1.79561	0.715947	0.145119
ENSG00000253139	AC013644.1	0.935965	1	0							ENSG00000253139	AC013644.1	-0.255384	1	0							ENSG00000253139	AC013644.1	1.79561	0.715947	0.145119
ENSG00000259345	AC013652.1	0.450538	1	0							ENSG00000259345	AC013652.1	-0.255384	1	0							ENSG00000259345	AC013652.1	1.38058	0.715947	0.145119
ENSG00000259447	AC013652.2	0.935965	1	0							ENSG00000259447	AC013652.2	-0.255384	1	0							ENSG00000259447	AC013652.2	0.795613	1	0
ENSG00000254606	AC013714.1	0.935965	1	0							ENSG00000254606	AC013714.1	-0.255384	1	0							ENSG00000254606	AC013714.1	1.79561	0.715947	0.145119
ENSG00000259793	AC013726.1	0.351002	1	0							ENSG00000259793	AC013726.1	-0.255384	1	0							ENSG00000259793	AC013726.1	0.210651	1	0
ENSG00000270557	AC013731.1	-0.23396	1	0							ENSG00000270557	AC013731.1	-1.25538	0.826565	0.082723							ENSG00000270557	AC013731.1	-0.204387	1	0
ENSG00000263904	AC015563.1	-0.0640354	1	0							ENSG00000263904	AC015563.1	-0.255384	1	0							ENSG00000263904	AC015563.1	0.795613	1	0
ENSG00000275016	AC015574.1	-1.06404	1	0							ENSG00000275016	AC015574.1	-0.255384	1	0							ENSG00000275016	AC015574.1	0.795613	1	0
ENSG00000259341	AC015660.1	-1.06404	0.988019	0.0052347							ENSG00000259341	AC015660.1	-1.25538	0.826565	0.082723							ENSG00000259341	AC015660.1	1.79561	0.715947	0.145119
ENSG00000274294	AC015660.3	0.935965	1	0							ENSG00000274294	AC015660.3	-0.255384	1	0							ENSG00000274294	AC015660.3	0.795613	1	0
ENSG00000286893	AC015660.5	0.935965	1	0							ENSG00000286893	AC015660.5	-1.25538	0.826565	0.082723							ENSG00000286893	AC015660.5	0.795613	1	0
ENSG00000264558	AC015674.1	-0.0640354	1	0							ENSG00000264558	AC015674.1	-1.25538	0.826565	0.082723							ENSG00000264558	AC015674.1	0.210651	1	0
ENSG00000266872	AC015688.6	0.935965	1	0							ENSG00000266872	AC015688.6	-0.255384	1	0							ENSG00000266872	AC015688.6	-0.204387	1	0
ENSG00000232386	AC015712.1	-1.649	0.881376	0.0548388							ENSG00000232386	AC015712.1	-0.255384	1	0							ENSG00000232386	AC015712.1	1.21065	0.71734	0.144275
ENSG00000259583	AC015712.2	-1.649	0.775663	0.110327							ENSG00000259583	AC015712.2	-0.255384	1	0							ENSG00000259583	AC015712.2	-0.789349	0.788693	0.103092
ENSG00000270091	AC015726.1	0.0614955	1	0							ENSG00000270091	AC015726.1	-2.25538	0.433852	0.362659							ENSG00000270091	AC015726.1	1.79561	0.188355	0.725023
ENSG00000263220	AC015727.1	-1.38596	0.684047	0.164914							ENSG00000263220	AC015727.1	-0.255384	1	0							ENSG00000263220	AC015727.1	0.310186	1	0
ENSG00000267078	AC015802.1	-0.0640354	1	0							ENSG00000267078	AC015802.1	-0.255384	1	0							ENSG00000267078	AC015802.1	0.795613	1	0
ENSG00000267543	AC015802.3	-0.0640354	1	0							ENSG00000267543	AC015802.3	-0.255384	1	0							ENSG00000267543	AC015802.3	1.79561	0.715947	0.145119
ENSG00000267546	AC015802.4	-0.0640354	1	0							ENSG00000267546	AC015802.4	-0.255384	1	0							ENSG00000267546	AC015802.4	0.795613	0.951663	0.0215168
ENSG00000272386	AC015802.5	0.935965	1	0							ENSG00000272386	AC015802.5	0.744616	1	0							ENSG00000272386	AC015802.5	0.795613	1	0
ENSG00000284526	AC015802.6	0.277002	0.96209	0.0167843							ENSG00000284526	AC015802.6	0.242116	0.966512	0.0147926							ENSG00000284526	AC015802.6	0.25956	0.866508	0.0622274
ENSG00000286750	AC015802.7	2.93596	0.423398	0.373251							ENSG00000286750	AC015802.7	-0.255384	1	0							ENSG00000286750	AC015802.7	1.79561	0.715947	0.145119
ENSG00000264112	AC015813.1	1.05144	0.229046	0.640077							ENSG00000264112	AC015813.1	-0.21099	0.970973	0.0127931							ENSG00000264112	AC015813.1	0.23922	0.851049	0.0700453
ENSG00000266290	AC015813.3	0.935965	1	0							ENSG00000266290	AC015813.3	-0.255384	1	0							ENSG00000266290	AC015813.3	1.79561	0.715947	0.145119
ENSG00000260907	AC015818.2	0.935965	1	0							ENSG00000260907	AC015818.2	-0.255384	1	0							ENSG00000260907	AC015818.2	0.210651	1	0
ENSG00000273669	AC015819.1	-0.648998	1	0							ENSG00000273669	AC015819.1	-1.57731	0.699147	0.155431							ENSG00000273669	AC015819.1	0.210651	1	0
ENSG00000278607	AC015819.2	0.351002	1	0							ENSG00000278607	AC015819.2	-1.25538	0.826565	0.082723							ENSG00000278607	AC015819.2	0.795613	1	0
ENSG00000265542	AC015845.2	0.935965	1	0							ENSG00000265542	AC015845.2	-0.255384	1	0							ENSG00000265542	AC015845.2	0.795613	1	0
ENSG00000270240	AC015849.1	-0.0640354	1	0							ENSG00000270240	AC015849.1	-0.255384	1	0							ENSG00000270240	AC015849.1	1.79561	0.715947	0.145119
ENSG00000270871	AC015849.3	-0.648998	0.988019	0.0052347							ENSG00000270871	AC015849.3	-0.840346	0.91862	0.0368641							ENSG00000270871	AC015849.3	-0.789349	0.866508	0.0622274
ENSG00000270894	AC015849.4	0.12861	1	0							ENSG00000270894	AC015849.4	-0.518418	1	0							ENSG00000270894	AC015849.4	1.21065	0.71734	0.144275
ENSG00000262905	AC015853.1	-0.0640354	1	0							ENSG00000262905	AC015853.1	-0.255384	1	0							ENSG00000262905	AC015853.1	0.795613	1	0
ENSG00000263015	AC015853.2	0.935965	1	0							ENSG00000263015	AC015853.2	-0.255384	1	0							ENSG00000263015	AC015853.2	0.795613	1	0
ENSG00000263300	AC015853.3	-0.0640354	1	0							ENSG00000263300	AC015853.3	-0.255384	1	0							ENSG00000263300	AC015853.3	0.795613	1	0
ENSG00000180953	AC015871.1	-0.877622	0.342365	0.465511							ENSG00000180953	AC015871.1	1.00765	0.413455	0.383572							ENSG00000180953	AC015871.1	1.01369	0.0104476	1.98098
ENSG00000278600	AC015871.4	-0.978306	0.550847	0.258969							ENSG00000278600	AC015871.4	1.23004	0.462616	0.334779							ENSG00000278600	AC015871.4	0.827322	0.248997	0.603805
ENSG00000286813	AC015871.7	-0.725312	0.312177	0.505599							ENSG00000286813	AC015871.7	-1.18667	0.0312857	1.50465							ENSG00000286813	AC015871.7	0.342646	0.669557	0.174212
ENSG00000265948	AC015878.2	0.935965	1	0							ENSG00000265948	AC015878.2	-0.255384	1	0							ENSG00000265948	AC015878.2	-0.204387	1	0
ENSG00000263508	AC015908.2	1.93596	0.881376	0.0548388							ENSG00000263508	AC015908.2	1.32958	0.855483	0.0677885							ENSG00000263508	AC015908.2	1.79561	0.715947	0.145119
ENSG00000266114	AC015908.4	0.935965	1	0							ENSG00000266114	AC015908.4	0.744616	1	0							ENSG00000266114	AC015908.4	0.795613	1	0
ENSG00000253730	AC015909.2	0.935965	1	0							ENSG00000253730	AC015909.2	-0.255384	1	0							ENSG00000253730	AC015909.2	0.795613	1	0
ENSG00000267074	AC015911.3	-0.549462	0.988019	0.0052347							ENSG00000267074	AC015911.3	-0.255384	1	0							ENSG00000267074	AC015911.3	-0.789349	0.875576	0.057706
ENSG00000267349	AC015911.5	0.935965	1	0							ENSG00000267349	AC015911.5	-1.25538	0.826565	0.082723							ENSG00000267349	AC015911.5	0.795613	1	0
ENSG00000267359	AC015911.6	0.935965	0.988019	0.0052347							ENSG00000267359	AC015911.6	0.744616	1	0							ENSG00000267359	AC015911.6	1.21065	0.775835	0.110231
ENSG00000274213	AC015912.3	-0.163571	1	0							ENSG00000274213	AC015912.3	0.361287	0.894124	0.0486021							ENSG00000274213	AC015912.3	0.320704	0.675507	0.17037
ENSG00000265254	AC015917.2	0.351002	1	0							ENSG00000265254	AC015917.2	-0.255384	1	0							ENSG00000265254	AC015917.2	0.210651	1	0
ENSG00000262884	AC015921.1	-0.0640354	1	0							ENSG00000262884	AC015921.1	-0.255384	1	0							ENSG00000262884	AC015921.1	-0.204387	1	0
ENSG00000276855	AC015922.3	1.93596	0.881376	0.0548388							ENSG00000276855	AC015922.3	0.159654	1	0							ENSG00000276855	AC015922.3	-0.034462	1	0
ENSG00000267334	AC015936.1	0.935965	0.984786	0.00665811							ENSG00000267334	AC015936.1	-1.25538	0.826565	0.082723							ENSG00000267334	AC015936.1	1.79561	0.715947	0.145119
ENSG00000267651	AC015961.1	1.93596	0.881376	0.0548388							ENSG00000267651	AC015961.1	-0.255384	1	0							ENSG00000267651	AC015961.1	-0.204387	1	0
ENSG00000267707	AC015961.2	1.52093	0.711353	0.147915							ENSG00000267707	AC015961.2	-1.25538	0.826565	0.082723							ENSG00000267707	AC015961.2	0.210651	1	0
ENSG00000274400	AC015967.1	0.0614955	1	0							ENSG00000274400	AC015967.1	-2.71482	0.0846083	1.07259							ENSG00000274400	AC015967.1	1.79561	0.473804	0.324401
ENSG00000203395	AC015969.1	0.935965	1	0							ENSG00000203395	AC015969.1	0.744616	1	0							ENSG00000203395	AC015969.1	-1.78935	0.546039	0.262776
ENSG00000228363	AC015971.1	-1.06404	0.881376	0.0548388							ENSG00000228363	AC015971.1	0.744616	1	0							ENSG00000228363	AC015971.1	1.38058	0.715947	0.145119
ENSG00000272606	AC015982.2	-0.0456569	1	0							ENSG00000272606	AC015982.2	0.329579	0.982395	0.00771367							ENSG00000272606	AC015982.2	-0.561939	0.546039	0.262776
ENSG00000224746	AC015987.1	-0.337054	0.977824	0.00973938							ENSG00000224746	AC015987.1	-0.0329915	1	0							ENSG00000224746	AC015987.1	0.265098	1	0
ENSG00000286990	AC016026.2	0.351002	1	0							ENSG00000286990	AC016026.2	-0.840346	0.91862	0.0368641							ENSG00000286990	AC016026.2	-0.789349	1	0
ENSG00000225335	AC016027.1	0.40545	1	0							ENSG00000225335	AC016027.1	-0.255384	1	0							ENSG00000225335	AC016027.1	1.05865	0.715947	0.145119
ENSG00000234913	AC016027.2	-1.649	0.781137	0.107273							ENSG00000234913	AC016027.2	-1.25538	0.826565	0.082723							ENSG00000234913	AC016027.2	-0.204387	1	0
ENSG00000235445	AC016027.3	0.935965	1	0							ENSG00000235445	AC016027.3	-0.255384	1	0							ENSG00000235445	AC016027.3	0.795613	1	0
ENSG00000285582	AC016042.1	0.935965	1	0							ENSG00000285582	AC016042.1	1.32958	0.855483	0.0677885							ENSG00000285582	AC016042.1	-0.204387	1	0
ENSG00000246089	AC016065.1	-1.14496	0.1244	0.90518							ENSG00000246089	AC016065.1	-0.392887	0.962146	0.016759							ENSG00000246089	AC016065.1	0.082895	1	0
ENSG00000286122	AC016074.2	0.0660251	1	0							ENSG00000286122	AC016074.2	-2.84035	0.242707	0.614917							ENSG00000286122	AC016074.2	-1.06237	0.439349	0.35719
ENSG00000260926	AC016134.1	0.935965	1	0							ENSG00000260926	AC016134.1	-0.255384	1	0							ENSG00000260926	AC016134.1	0.795613	1	0
ENSG00000267521	AC016168.1	1.93596	0.881376	0.0548388							ENSG00000267521	AC016168.1	-0.255384	1	0							ENSG00000267521	AC016168.1	1.79561	0.715947	0.145119
ENSG00000267568	AC016168.2	-0.479073	1	0							ENSG00000267568	AC016168.2	-0.255384	1	0							ENSG00000267568	AC016168.2	-0.204387	1	0
ENSG00000287836	AC016168.4	0.935965	1	0							ENSG00000287836	AC016168.4	-0.255384	1	0							ENSG00000287836	AC016168.4	0.795613	0.803948	0.0947723
ENSG00000262833	AC016245.1	-0.648998	1	0							ENSG00000262833	AC016245.1	-0.255384	1	0							ENSG00000262833	AC016245.1	-0.204387	1	0
ENSG00000287403	AC016245.2	0.935965	1	0							ENSG00000287403	AC016245.2	-0.255384	1	0							ENSG00000287403	AC016245.2	0.795613	1	0
ENSG00000270964	AC016355.1	-0.479073	0.991177	0.00384857							ENSG00000270964	AC016355.1	0.481582	0.991938	0.00351566							ENSG00000270964	AC016355.1	-0.526315	0.879795	0.0556184
ENSG00000285695	AC016383.2	0.935965	1	0							ENSG00000285695	AC016383.2	-0.255384	1	0							ENSG00000285695	AC016383.2	0.795613	1	0
ENSG00000227540	AC016394.1	-0.816108	0.569681	0.244369							ENSG00000227540	AC016394.1	-1.47778	0.583384	0.234046							ENSG00000227540	AC016394.1	0.589162	0.749808	0.12505
ENSG00000272599	AC016394.2	0.842855	0.744631	0.128059							ENSG00000272599	AC016394.2	0.481582	0.982395	0.00771367							ENSG00000272599	AC016394.2	0.680136	0.715947	0.145119
ENSG00000228527	AC016396.1	-0.0640354	1	0							ENSG00000228527	AC016396.1	-0.255384	1	0							ENSG00000228527	AC016396.1	0.795613	1	0
ENSG00000253372	AC016405.1	0.563996	0.91315	0.0394579							ENSG00000253372	AC016405.1	-0.99235	0.826565	0.082723							ENSG00000253372	AC016405.1	1.60297	0.452177	0.344692
ENSG00000272043	AC016405.2	0.198999	1	0							ENSG00000272043	AC016405.2	0.744616	1	0							ENSG00000272043	AC016405.2	0.795613	1	0
ENSG00000272384	AC016405.3	-0.0996593	1	0							ENSG00000272384	AC016405.3	-0.255384	1	0							ENSG00000272384	AC016405.3	1.53258	0.598577	0.22288
ENSG00000272627	AC016542.1	-1.38596	0.881376	0.0548388							ENSG00000272627	AC016542.1	0.744616	1	0							ENSG00000272627	AC016542.1	1.79561	0.715947	0.145119
ENSG00000287581	AC016549.1	0.935965	1	0							ENSG00000287581	AC016549.1	-0.255384	1	0							ENSG00000287581	AC016549.1	1.79561	0.715947	0.145119
ENSG00000251405	AC016571.1	-1.38596	0.881376	0.0548388							ENSG00000251405	AC016571.1	-0.670421	0.983405	0.00726755							ENSG00000251405	AC016571.1	0.380576	1	0
ENSG00000272057	AC016575.1	-0.23396	1	0							ENSG00000272057	AC016575.1	-0.255384	1	0							ENSG00000272057	AC016575.1	0.795613	0.970796	0.0128721
ENSG00000286441	AC016575.2	0.935965	1	0							ENSG00000286441	AC016575.2	0.744616	1	0							ENSG00000286441	AC016575.2	-0.204387	1	0
ENSG00000287367	AC016583.2	0.935965	1	0							ENSG00000287367	AC016583.2	-1.25538	0.826565	0.082723							ENSG00000287367	AC016583.2	-0.789349	0.788693	0.103092
ENSG00000282393	AC016588.2	-0.311963	1	0							ENSG00000282393	AC016588.2	-0.255384	1	0							ENSG00000282393	AC016588.2	0.40859	0.897308	0.0470583
ENSG00000267605	AC016590.1	2.52093	0.668908	0.174634							ENSG00000267605	AC016590.1	-0.255384	1	0							ENSG00000267605	AC016590.1	-0.204387	1	0
ENSG00000267682	AC016590.2	-0.0640354	1	0							ENSG00000267682	AC016590.2	-0.255384	1	0							ENSG00000267682	AC016590.2	0.795613	1	0
ENSG00000276846	AC016590.3	-1.06404	1	0							ENSG00000276846	AC016590.3	-0.255384	1	0							ENSG00000276846	AC016590.3	-0.789349	0.866508	0.0622274
ENSG00000227908	AC016596.1	0.588041	0.988019	0.0052347							ENSG00000227908	AC016596.1	-0.255384	1	0							ENSG00000227908	AC016596.1	-0.582899	0.844452	0.0734249
ENSG00000261329	AC016597.1	-1.38596	0.881376	0.0548388							ENSG00000261329	AC016597.1	-0.255384	1	0							ENSG00000261329	AC016597.1	-0.204387	1	0
ENSG00000273553	AC016597.2	0.935965	1	0							ENSG00000273553	AC016597.2	-0.255384	1	0							ENSG00000273553	AC016597.2	0.795613	1	0
ENSG00000269600	AC016629.2	0.935965	1	0							ENSG00000269600	AC016629.2	-0.255384	1	0							ENSG00000269600	AC016629.2	0.795613	1	0
ENSG00000248475	AC016642.1	0.935965	1	0							ENSG00000248475	AC016642.1	-0.255384	1	0							ENSG00000248475	AC016642.1	0.795613	1	0
ENSG00000235635	AC016644.1	0.935965	1	0							ENSG00000235635	AC016644.1	-0.255384	1	0							ENSG00000235635	AC016644.1	0.795613	1	0
ENSG00000234174	AC016683.1	-0.764475	0.881376	0.0548388							ENSG00000234174	AC016683.1	-0.255384	1	0							ENSG00000234174	AC016683.1	0.795613	1	0
ENSG00000259495	AC016705.2	-1.38596	0.881376	0.0548388							ENSG00000259495	AC016705.2	-0.255384	1	0							ENSG00000259495	AC016705.2	1.79561	0.715947	0.145119
ENSG00000229131	AC016710.1	0.935965	1	0							ENSG00000229131	AC016710.1	-1.25538	0.826565	0.082723							ENSG00000229131	AC016710.1	0.795613	1	0
ENSG00000273301	AC016717.2	0.935965	1	0							ENSG00000273301	AC016717.2	-0.255384	1	0							ENSG00000273301	AC016717.2	-0.204387	1	0
ENSG00000226548	AC016722.1	0.935965	1	0							ENSG00000226548	AC016722.1	-0.255384	1	0							ENSG00000226548	AC016722.1	0.795613	1	0
ENSG00000228925	AC016722.2	0.520927	1	0							ENSG00000228925	AC016722.2	0.329579	1	0							ENSG00000228925	AC016722.2	1.38058	0.715947	0.145119
ENSG00000235335	AC016723.1	-0.0640354	1	0							ENSG00000235335	AC016723.1	-0.255384	1	0							ENSG00000235335	AC016723.1	0.795613	1	0
ENSG00000270820	AC016727.1	-0.770304	0.441383	0.355185							ENSG00000270820	AC016727.1	1.42269	0.375109	0.425843							ENSG00000270820	AC016727.1	0.0337727	1	0
ENSG00000285857	AC016727.3	-0.648998	1	0							ENSG00000285857	AC016727.3	-2.25538	0.457168	0.339924							ENSG00000285857	AC016727.3	-1.20439	0.903564	0.044041
ENSG00000224739	AC016735.1	-0.0640354	1	0							ENSG00000224739	AC016735.1	0.744616	1	0							ENSG00000224739	AC016735.1	0.795613	1	0
ENSG00000271151	AC016737.1	-0.0640354	1	0							ENSG00000271151	AC016737.1	-0.255384	1	0							ENSG00000271151	AC016737.1	1.79561	0.715947	0.145119
ENSG00000273258	AC016737.2	0.935965	1	0							ENSG00000273258	AC016737.2	-0.255384	1	0							ENSG00000273258	AC016737.2	-0.204387	1	0
ENSG00000223947	AC016738.1	-1.06404	0.988019	0.0052347							ENSG00000223947	AC016738.1	-1.25538	0.826565	0.082723							ENSG00000223947	AC016738.1	-0.204387	1	0
ENSG00000230140	AC016738.2	-0.0640354	1	0							ENSG00000230140	AC016738.2	-0.255384	1	0							ENSG00000230140	AC016738.2	0.795613	1	0
ENSG00000286249	AC016743.1	0.935965	1	0							ENSG00000286249	AC016743.1	-0.255384	1	0							ENSG00000286249	AC016743.1	2.38058	0.50037	0.300709
ENSG00000272563	AC016745.2	-1.06404	1	0							ENSG00000272563	AC016745.2	-3.06274	0.116899	0.932189							ENSG00000272563	AC016745.2	-1.20439	0.708066	0.149926
ENSG00000257045	AC016746.1	0.935965	1	0							ENSG00000257045	AC016746.1	-0.255384	1	0							ENSG00000257045	AC016746.1	-0.204387	1	0
ENSG00000212978	AC016747.1	-1.01157	0.117448	0.930154							ENSG00000212978	AC016747.1	-0.840346	0.469392	0.328465							ENSG00000212978	AC016747.1	-0.10709	1	0
ENSG00000273302	AC016747.3	0.935965	1	0							ENSG00000273302	AC016747.3	-0.255384	1	0							ENSG00000273302	AC016747.3	-0.204387	1	0
ENSG00000286456	AC016769.5	-0.648998	0.988019	0.0052347							ENSG00000286456	AC016769.5	-0.255384	1	0							ENSG00000286456	AC016769.5	1.79561	0.715947	0.145119
ENSG00000270195	AC016773.1	-0.895913	0.441383	0.355185							ENSG00000270195	AC016773.1	-0.392887	0.982395	0.00771367							ENSG00000270195	AC016773.1	0.0910689	1	0
ENSG00000254321	AC016813.1	-0.0640354	1	0							ENSG00000254321	AC016813.1	-0.255384	1	0							ENSG00000254321	AC016813.1	-0.204387	1	0
ENSG00000285529	AC016816.1	1.93596	0.881376	0.0548388							ENSG00000285529	AC016816.1	-0.255384	1	0							ENSG00000285529	AC016816.1	0.795613	1	0
ENSG00000287306	AC016821.1	1.93596	0.881376	0.0548388							ENSG00000287306	AC016821.1	-0.255384	1	0							ENSG00000287306	AC016821.1	-0.204387	1	0
ENSG00000226380	AC016831.1	0.365216	0.881376	0.0548388							ENSG00000226380	AC016831.1	-1.25538	0.37933	0.420982							ENSG00000226380	AC016831.1	-0.388812	0.781345	0.107157
ENSG00000271204	AC016831.5	0.387344	0.846587	0.0723286							ENSG00000271204	AC016831.5	0.226149	0.915818	0.0381908							ENSG00000271204	AC016831.5	-0.277849	0.809065	0.0920166
ENSG00000271522	AC016831.6	0.935965	1	0							ENSG00000271522	AC016831.6	1.06654	0.826565	0.082723							ENSG00000271522	AC016831.6	0.210651	1	0
ENSG00000285106	AC016831.7	1.0615	0.169599	0.770575							ENSG00000285106	AC016831.7	-1.74081	0.209414	0.678995							ENSG00000285106	AC016831.7	0.210651	1	0
ENSG00000264269	AC016866.1	0.935965	0.988019	0.0052347							ENSG00000264269	AC016866.1	-0.255384	1	0							ENSG00000264269	AC016866.1	1.79561	0.715947	0.145119
ENSG00000233223	AC016876.1	-0.32707	0.903937	0.043862							ENSG00000233223	AC016876.1	1.15965	0.200205	0.698525							ENSG00000233223	AC016876.1	-0.619424	0.446262	0.35041
ENSG00000276384	AC016876.3	-0.0640354	1	0							ENSG00000276384	AC016876.3	-0.255384	1	0							ENSG00000276384	AC016876.3	0.210651	1	0
ENSG00000229625	AC016877.1	0.935965	1	0							ENSG00000229625	AC016877.1	-0.255384	1	0							ENSG00000229625	AC016877.1	-0.204387	1	0
ENSG00000266036	AC016888.1	0.935965	1	0							ENSG00000266036	AC016888.1	-0.255384	1	0							ENSG00000266036	AC016888.1	0.795613	1	0
ENSG00000233862	AC016907.2	-0.549462	0.988019	0.0052347							ENSG00000233862	AC016907.2	-0.255384	1	0							ENSG00000233862	AC016907.2	2.11754	0.455289	0.341712
ENSG00000232377	AC016910.1	0.935965	1	0							ENSG00000232377	AC016910.1	-0.255384	1	0							ENSG00000232377	AC016910.1	-0.204387	1	0
ENSG00000250934	AC016924.1	-0.0640354	1	0							ENSG00000250934	AC016924.1	-0.255384	1	0							ENSG00000250934	AC016924.1	0.795613	1	0
ENSG00000230732	AC016949.1	-0.10251	1	0							ENSG00000230732	AC016949.1	0.329579	0.844554	0.0733726							ENSG00000230732	AC016949.1	-0.643919	0.312105	0.5057
ENSG00000276136	AC016957.2	0.198999	1	0							ENSG00000276136	AC016957.2	-0.425309	0.949448	0.0225289							ENSG00000276136	AC016957.2	0.343101	0.897674	0.0468815
ENSG00000224959	AC017002.1	0.935965	1	0							ENSG00000224959	AC017002.1	-0.255384	1	0							ENSG00000224959	AC017002.1	1.79561	0.715947	0.145119
ENSG00000240350	AC017002.3	0.351002	1	0							ENSG00000240350	AC017002.3	-0.255384	1	0							ENSG00000240350	AC017002.3	0.947616	0.637442	0.195559
ENSG00000285016	AC017002.6	0.935965	1	0							ENSG00000285016	AC017002.6	-0.255384	1	0							ENSG00000285016	AC017002.6	-0.204387	1	0
ENSG00000232696	AC017006.2	-0.0640354	1	0							ENSG00000232696	AC017006.2	-1.84035	0.634828	0.197344							ENSG00000232696	AC017006.2	0.795613	1	0
ENSG00000286307	AC017028.1	-0.0640354	1	0							ENSG00000286307	AC017028.1	-0.255384	1	0							ENSG00000286307	AC017028.1	0.795613	1	0
ENSG00000286415	AC017050.1	-1.06404	0.988019	0.0052347							ENSG00000286415	AC017050.1	-0.255384	1	0							ENSG00000286415	AC017050.1	-0.204387	1	0
ENSG00000259915	AC017071.1	-0.648998	0.89911	0.0461871							ENSG00000259915	AC017071.1	-0.255384	1	0							ENSG00000259915	AC017071.1	0.795613	0.744547	0.128108
ENSG00000227359	AC017074.1	0.935965	1	0							ENSG00000227359	AC017074.1	-0.255384	1	0							ENSG00000227359	AC017074.1	0.795613	1	0
ENSG00000271947	AC017076.1	0.198999	1	0							ENSG00000271947	AC017076.1	-0.255384	1	0							ENSG00000271947	AC017076.1	0.795613	1	0
ENSG00000273064	AC017083.1	-0.25668	1	0							ENSG00000273064	AC017083.1	-0.933456	0.741579	0.129842							ENSG00000273064	AC017083.1	-0.104851	1	0
ENSG00000273275	AC017083.2	0.158357	1	0							ENSG00000273275	AC017083.2	-0.255384	1	0							ENSG00000273275	AC017083.2	1.11754	0.715947	0.145119
ENSG00000259985	AC017100.1	-0.87139	0.881376	0.0548388							ENSG00000259985	AC017100.1	-0.577312	1	0							ENSG00000259985	AC017100.1	1.64361	0.277467	0.556788
ENSG00000224376	AC017104.1	-0.877622	0.43804	0.358486							ENSG00000224376	AC017104.1	1.06654	0.295149	0.529959							ENSG00000224376	AC017104.1	0.161741	0.986492	0.00590628
ENSG00000233538	AC017104.3	-0.648998	0.988019	0.0052347							ENSG00000233538	AC017104.3	0.744616	1	0							ENSG00000233538	AC017104.3	0.795613	1	0
ENSG00000286942	AC017104.6	-1.38596	0.948842	0.0228061							ENSG00000286942	AC017104.6	-0.255384	1	0							ENSG00000286942	AC017104.6	1.38058	0.715947	0.145119
ENSG00000239775	AC017116.1	0.935965	1	0							ENSG00000239775	AC017116.1	-0.255384	1	0							ENSG00000239775	AC017116.1	0.795613	1	0
ENSG00000261684	AC018362.1	-0.0640354	1	0							ENSG00000261684	AC018362.1	-0.0854589	1	0							ENSG00000261684	AC018362.1	-1.24878	0.247823	0.605859
ENSG00000261822	AC018362.2	0.935965	0.800419	0.0966824							ENSG00000261822	AC018362.2	-0.670421	0.97882	0.009297							ENSG00000261822	AC018362.2	-2.01174	0.421491	0.375212
ENSG00000288076	AC018398.1	0.935965	1	0							ENSG00000288076	AC018398.1	-0.255384	1	0							ENSG00000288076	AC018398.1	-0.204387	1	0
ENSG00000256746	AC018410.1	0.935965	1	0							ENSG00000256746	AC018410.1	-0.255384	1	0							ENSG00000256746	AC018410.1	2.79561	0.292605	0.533718
ENSG00000256897	AC018410.2	0.935965	1	0							ENSG00000256897	AC018410.2	-0.255384	1	0							ENSG00000256897	AC018410.2	0.795613	1	0
ENSG00000265778	AC018413.1	1.07347	0.698611	0.155765							ENSG00000265778	AC018413.1	-0.255384	1	0							ENSG00000265778	AC018413.1	-0.678318	0.712627	0.147138
ENSG00000253539	AC018442.2	0.935965	1	0							ENSG00000253539	AC018442.2	0.744616	1	0							ENSG00000253539	AC018442.2	0.795613	1	0
ENSG00000286186	AC018445.5	-1.28643	0.701419	0.154023							ENSG00000286186	AC018445.5	-1.25538	0.826565	0.082723							ENSG00000286186	AC018445.5	1.38058	0.715947	0.145119
ENSG00000286296	AC018445.6	-0.0640354	1	0							ENSG00000286296	AC018445.6	-0.255384	1	0							ENSG00000286296	AC018445.6	0.795613	1	0
ENSG00000241679	AC018450.1	-0.385963	1	0							ENSG00000241679	AC018450.1	-0.577312	1	0							ENSG00000241679	AC018450.1	1.60297	0.197645	0.704115
ENSG00000229839	AC018462.1	1.93596	0.881376	0.0548388							ENSG00000229839	AC018462.1	-0.255384	1	0							ENSG00000229839	AC018462.1	-0.204387	1	0
ENSG00000227186	AC018511.1	-0.0640354	1	0							ENSG00000227186	AC018511.1	-0.255384	1	0							ENSG00000227186	AC018511.1	1.79561	0.715947	0.145119
ENSG00000234149	AC018511.2	0.935965	1	0							ENSG00000234149	AC018511.2	-0.255384	1	0							ENSG00000234149	AC018511.2	0.795613	1	0
ENSG00000264019	AC018521.2	1.52093	0.881376	0.0548388							ENSG00000264019	AC018521.2	-1.25538	0.826565	0.082723							ENSG00000264019	AC018521.2	0.210651	1	0
ENSG00000264920	AC018521.5	0.265812	0.906015	0.0428644							ENSG00000264920	AC018521.5	-0.13509	1	0							ENSG00000264920	AC018521.5	0.249125	0.811134	0.0909073
ENSG00000266601	AC018521.6	0.935965	1	0							ENSG00000266601	AC018521.6	-0.255384	1	0							ENSG00000266601	AC018521.6	2.79561	0.397138	0.401059
ENSG00000266821	AC018521.7	0.935965	1	0							ENSG00000266821	AC018521.7	-0.255384	1	0							ENSG00000266821	AC018521.7	0.795613	1	0
ENSG00000278330	AC018529.2	-2.23396	0.517431	0.286148							ENSG00000278330	AC018529.2	1.48158	0.425991	0.3706							ENSG00000278330	AC018529.2	-0.0788561	1	0
ENSG00000260465	AC018557.1	0.298535	1	0							ENSG00000260465	AC018557.1	0.123128	1	0							ENSG00000260465	AC018557.1	-0.130386	1	0
ENSG00000260558	AC018557.2	0.935965	1	0							ENSG00000260558	AC018557.2	-0.840346	0.879502	0.055763							ENSG00000260558	AC018557.2	-0.204387	1	0
ENSG00000287965	AC018557.3	-0.0640354	1	0							ENSG00000287965	AC018557.3	0.744616	1	0							ENSG00000287965	AC018557.3	-2.01174	0.495987	0.30453
ENSG00000254325	AC018607.1	-1.38596	0.684047	0.164914							ENSG00000254325	AC018607.1	0.422688	1	0							ENSG00000254325	AC018607.1	-0.9958	0.280616	0.551888
ENSG00000285879	AC018628.2	-1.87139	0.655241	0.183599							ENSG00000285879	AC018628.2	1.32958	0.910397	0.0407691							ENSG00000285879	AC018628.2	-0.426779	0.984003	0.0070037
ENSG00000271344	AC018638.6	0.198999	1	0							ENSG00000271344	AC018638.6	-0.255384	1	0							ENSG00000271344	AC018638.6	0.0586474	1	0
ENSG00000271553	AC018638.7	-0.344143	1	0							ENSG00000271553	AC018638.7	-0.769957	0.791708	0.101435							ENSG00000271553	AC018638.7	-0.582899	0.819923	0.086227
ENSG00000225144	AC018643.1	1.25789	0.881376	0.0548388							ENSG00000225144	AC018643.1	-0.255384	1	0							ENSG00000225144	AC018643.1	0.795613	1	0
ENSG00000273014	AC018645.3	0.198999	1	0							ENSG00000273014	AC018645.3	-2.57731	0.290138	0.537395							ENSG00000273014	AC018645.3	1.93312	0.138452	0.858701
ENSG00000227544	AC018647.1	0.935965	1	0							ENSG00000227544	AC018647.1	-0.255384	1	0							ENSG00000227544	AC018647.1	-0.204387	1	0
ENSG00000271122	AC018647.2	-0.0878821	1	0							ENSG00000271122	AC018647.2	-0.0854589	1	0							ENSG00000271122	AC018647.2	0.0455913	1	0
ENSG00000287032	AC018647.3	-1.06404	0.915025	0.038567							ENSG00000287032	AC018647.3	0.159654	1	0							ENSG00000287032	AC018647.3	-0.526315	0.97005	0.0132057
ENSG00000255572	AC018653.1	-0.0640354	1	0							ENSG00000255572	AC018653.1	-0.255384	1	0							ENSG00000255572	AC018653.1	0.795613	1	0
ENSG00000256967	AC018653.3	0.935965	1	0							ENSG00000256967	AC018653.3	0.744616	1	0							ENSG00000256967	AC018653.3	1.79561	0.715947	0.145119
ENSG00000285770	AC018653.4	0.935965	1	0							ENSG00000285770	AC018653.4	-0.255384	1	0							ENSG00000285770	AC018653.4	1.79561	0.715947	0.145119
ENSG00000250116	AC018682.1	0.935965	1	0							ENSG00000250116	AC018682.1	0.744616	1	0							ENSG00000250116	AC018682.1	-0.789349	1	0
ENSG00000253515	AC018682.2	-0.0640354	1	0							ENSG00000253515	AC018682.2	-0.255384	1	0							ENSG00000253515	AC018682.2	0.795613	1	0
ENSG00000234929	AC018685.2	-0.0640354	1	0							ENSG00000234929	AC018685.2	-0.255384	1	0							ENSG00000234929	AC018685.2	0.795613	1	0
ENSG00000287583	AC018685.3	1.93596	0.881376	0.0548388							ENSG00000287583	AC018685.3	-0.255384	1	0							ENSG00000287583	AC018685.3	-0.204387	1	0
ENSG00000273306	AC018690.1	0.935965	0.863133	0.0639222							ENSG00000273306	AC018690.1	1.32958	0.855483	0.0677885							ENSG00000273306	AC018690.1	1.38058	0.715947	0.145119
ENSG00000225284	AC018693.1	0.935965	1	0							ENSG00000225284	AC018693.1	-0.255384	1	0							ENSG00000225284	AC018693.1	2.79561	0.292605	0.533718
ENSG00000269898	AC018695.2	0.935965	1	0							ENSG00000269898	AC018695.2	-0.255384	1	0							ENSG00000269898	AC018695.2	1.79561	0.715947	0.145119
ENSG00000275393	AC018695.6	-1.47907	0.31944	0.495611							ENSG00000275393	AC018695.6	1.32958	0.886034	0.0525495							ENSG00000275393	AC018695.6	0.473685	0.985322	0.00642175
ENSG00000286510	AC018695.8	0.935965	1	0							ENSG00000286510	AC018695.8	-1.25538	0.826565	0.082723							ENSG00000286510	AC018695.8	0.795613	1	0
ENSG00000287125	AC018695.9	-1.38596	0.88759	0.0517874							ENSG00000287125	AC018695.9	-0.255384	1	0							ENSG00000287125	AC018695.9	-0.204387	1	0
ENSG00000269707	AC018730.1	0.935965	1	0							ENSG00000269707	AC018730.1	-0.255384	1	0							ENSG00000269707	AC018730.1	0.795613	1	0
ENSG00000233005	AC018742.1	0.935965	1	0							ENSG00000233005	AC018742.1	-0.255384	1	0							ENSG00000233005	AC018742.1	2.38058	0.482832	0.316204
ENSG00000250015	AC018752.1	0.935965	1	0							ENSG00000250015	AC018752.1	-0.255384	1	0							ENSG00000250015	AC018752.1	0.795613	1	0
ENSG00000285190	AC018754.1	0.935965	1	0							ENSG00000285190	AC018754.1	-0.255384	1	0							ENSG00000285190	AC018754.1	0.795613	1	0
ENSG00000273837	AC018755.4	0.935965	0.835219	0.0781998							ENSG00000273837	AC018755.4	-0.145759	1	0							ENSG00000273837	AC018755.4	0.795613	1	0
ENSG00000286236	AC018755.5	0.935965	1	0							ENSG00000286236	AC018755.5	1.32958	0.855483	0.0677885							ENSG00000286236	AC018755.5	-0.619424	0.864953	0.0630076
ENSG00000267062	AC018761.2	0.935965	0.988019	0.0052347							ENSG00000267062	AC018761.2	-0.255384	1	0							ENSG00000267062	AC018761.2	-0.204387	1	0
ENSG00000267212	AC018761.3	0.935965	1	0							ENSG00000267212	AC018761.3	-1.25538	0.826565	0.082723							ENSG00000267212	AC018761.3	0.795613	1	0
ENSG00000248599	AC018781.1	-0.0640354	1	0							ENSG00000248599	AC018781.1	-0.255384	1	0							ENSG00000248599	AC018781.1	0.795613	1	0
ENSG00000286242	AC018797.3	0.198999	1	0							ENSG00000286242	AC018797.3	1.74462	0.716834	0.144581							ENSG00000286242	AC018797.3	0.625688	0.866508	0.0622274
ENSG00000269894	AC018809.1	0.257893	1	0							ENSG00000269894	AC018809.1	0.0665442	1	0							ENSG00000269894	AC018809.1	0.795613	0.940413	0.0266813
ENSG00000269982	AC018809.2	0.198999	1	0							ENSG00000269982	AC018809.2	0.744616	1	0							ENSG00000269982	AC018809.2	-0.426779	0.984003	0.0070037
ENSG00000235978	AC018816.1	0.0131325	1	0							ENSG00000235978	AC018816.1	-0.518418	0.882596	0.0542381							ENSG00000235978	AC018816.1	-0.229049	0.913662	0.0392144
ENSG00000261173	AC018845.3	-0.479073	1	0							ENSG00000261173	AC018845.3	1.32958	0.908415	0.0417159							ENSG00000261173	AC018845.3	0.380576	1	0
ENSG00000229774	AC018866.1	-0.0640354	1	0							ENSG00000229774	AC018866.1	-0.255384	1	0							ENSG00000229774	AC018866.1	0.795613	1	0
ENSG00000259250	AC018904.1	-1.06404	0.881376	0.0548388							ENSG00000259250	AC018904.1	-0.255384	1	0							ENSG00000259250	AC018904.1	-0.789349	0.866508	0.0622274
ENSG00000259476	AC018904.2	0.935965	1	0							ENSG00000259476	AC018904.2	-0.255384	1	0							ENSG00000259476	AC018904.2	1.79561	0.715947	0.145119
ENSG00000274765	AC018926.1	-0.0640354	1	0							ENSG00000274765	AC018926.1	-1.25538	0.826565	0.082723							ENSG00000274765	AC018926.1	0.795613	1	0
ENSG00000276533	AC018926.2	0.330244	0.988019	0.0052347							ENSG00000276533	AC018926.2	-0.255384	1	0							ENSG00000276533	AC018926.2	0.635148	0.409775	0.387454
ENSG00000277548	AC018926.3	0.935965	1	0							ENSG00000277548	AC018926.3	-0.255384	1	0							ENSG00000277548	AC018926.3	-0.204387	1	0
ENSG00000259177	AC018946.1	-0.0640354	1	0							ENSG00000259177	AC018946.1	-0.255384	1	0							ENSG00000259177	AC018946.1	1.79561	0.715947	0.145119
ENSG00000272711	AC019069.1	-0.0640354	1	0							ENSG00000272711	AC019069.1	-1.67042	0.441947	0.35463							ENSG00000272711	AC019069.1	2.01801	0.0679956	1.16752
ENSG00000214559	AC019077.1	-1.06404	0.988019	0.0052347							ENSG00000214559	AC019077.1	-0.255384	1	0							ENSG00000214559	AC019077.1	1.21065	0.820414	0.0859668
ENSG00000213963	AC019080.1	0.12861	1	0							ENSG00000213963	AC019080.1	1.74462	0.417742	0.379092							ENSG00000213963	AC019080.1	0.532579	0.751757	0.123922
ENSG00000271996	AC019080.5	0.935965	1	0							ENSG00000271996	AC019080.5	-1.25538	0.826565	0.082723							ENSG00000271996	AC019080.5	0.795613	1	0
ENSG00000280374	AC019080.6	-1.06404	0.988019	0.0052347							ENSG00000280374	AC019080.6	1.32958	0.855483	0.0677885							ENSG00000280374	AC019080.6	-0.526315	0.943235	0.0253801
ENSG00000236039	AC019117.1	1.93596	0.881376	0.0548388							ENSG00000236039	AC019117.1	-0.255384	1	0							ENSG00000236039	AC019117.1	-0.204387	1	0
ENSG00000236318	AC019117.2	0.935965	1	0							ENSG00000236318	AC019117.2	-0.255384	1	0							ENSG00000236318	AC019117.2	1.79561	0.715947	0.145119
ENSG00000285577	AC019127.1	0.935965	1	0							ENSG00000285577	AC019127.1	-0.255384	1	0							ENSG00000285577	AC019127.1	0.795613	1	0
ENSG00000273106	AC019129.2	-0.0640354	1	0							ENSG00000273106	AC019129.2	0.744616	1	0							ENSG00000273106	AC019129.2	0.210651	1	0
ENSG00000227033	AC019130.1	0.935965	1	0							ENSG00000227033	AC019130.1	-0.255384	1	0							ENSG00000227033	AC019130.1	-0.204387	1	0
ENSG00000272777	AC019131.2	-0.011568	1	0							ENSG00000272777	AC019131.2	-0.477776	0.911957	0.0400258							ENSG00000272777	AC019131.2	0.143536	1	0
ENSG00000287512	AC019131.3	0.935965	1	0							ENSG00000287512	AC019131.3	1.32958	0.855483	0.0677885							ENSG00000287512	AC019131.3	1.79561	0.715947	0.145119
ENSG00000248980	AC019163.1	-0.0640354	1	0							ENSG00000248980	AC019163.1	-0.255384	1	0							ENSG00000248980	AC019163.1	0.795613	1	0
ENSG00000269210	AC019171.1	-0.479073	1	0							ENSG00000269210	AC019171.1	-0.255384	1	0							ENSG00000269210	AC019171.1	-0.526315	0.961629	0.0169922
ENSG00000231896	AC019185.2	-0.0640354	1	0							ENSG00000231896	AC019185.2	-0.255384	1	0							ENSG00000231896	AC019185.2	0.795613	1	0
ENSG00000234584	AC019186.1	-0.648998	0.988019	0.0052347							ENSG00000234584	AC019186.1	-0.255384	1	0							ENSG00000234584	AC019186.1	2.38058	0.482832	0.316204
ENSG00000236283	AC019197.1	-1.28643	0.696027	0.157374							ENSG00000236283	AC019197.1	1.74462	0.765005	0.116335							ENSG00000236283	AC019197.1	2.38058	0.501088	0.300086
ENSG00000229852	AC019205.1	-0.406428	0.93129	0.0309151							ENSG00000229852	AC019205.1	1.74462	0.139754	0.854634							ENSG00000229852	AC019205.1	0.458578	0.712292	0.147342
ENSG00000256686	AC019209.3	-0.0640354	1	0							ENSG00000256686	AC019209.3	-0.255384	1	0							ENSG00000256686	AC019209.3	0.795613	1	0
ENSG00000259182	AC019254.1	0.935965	1	0							ENSG00000259182	AC019254.1	-0.255384	1	0							ENSG00000259182	AC019254.1	0.795613	1	0
ENSG00000253764	AC019257.1	0.713572	0.988019	0.0052347							ENSG00000253764	AC019257.1	0.744616	1	0							ENSG00000253764	AC019257.1	-1.78935	0.544673	0.263864
ENSG00000270988	AC019257.2	0.935965	1	0							ENSG00000270988	AC019257.2	-0.255384	1	0							ENSG00000270988	AC019257.2	0.795613	1	0
ENSG00000260288	AC019294.2	0.198999	1	0							ENSG00000260288	AC019294.2	0.744616	1	0							ENSG00000260288	AC019294.2	-0.0523839	1	0
ENSG00000287858	AC020550.2	-0.458314	0.800419	0.0966824							ENSG00000287858	AC020550.2	-0.255384	1	0							ENSG00000287858	AC020550.2	0.988258	0.715947	0.145119
ENSG00000264666	AC020558.1	-0.0640354	1	0							ENSG00000264666	AC020558.1	-0.255384	1	0							ENSG00000264666	AC020558.1	-0.789349	0.866508	0.0622274
ENSG00000286980	AC020584.1	0.935965	1	0							ENSG00000286980	AC020584.1	-0.255384	1	0							ENSG00000286980	AC020584.1	-0.204387	1	0
ENSG00000237133	AC020594.1	-0.0640354	1	0							ENSG00000237133	AC020594.1	-0.255384	1	0							ENSG00000237133	AC020594.1	-0.789349	1	0
ENSG00000287537	AC020612.4	-0.0640354	1	0							ENSG00000287537	AC020612.4	-0.255384	1	0							ENSG00000287537	AC020612.4	-0.204387	1	0
ENSG00000249474	AC020651.1	-1.38596	0.881376	0.0548388							ENSG00000249474	AC020651.1	0.744616	1	0							ENSG00000249474	AC020651.1	-0.789349	0.866508	0.0622274
ENSG00000287873	AC020655.1	-1.87139	0.655241	0.183599							ENSG00000287873	AC020655.1	0.744616	1	0							ENSG00000287873	AC020655.1	-1.20439	1	0
ENSG00000257764	AC020656.1	-0.762297	0.837316	0.0771107							ENSG00000257764	AC020656.1	2.02935	1.01954e-05	4.9916							ENSG00000257764	AC020656.1	-0.707555	0.121615	0.915012
ENSG00000274979	AC020656.2	0.614037	0.978744	0.00933108							ENSG00000274979	AC020656.2	-1.25538	0.826565	0.082723							ENSG00000274979	AC020656.2	0.310186	1	0
ENSG00000259198	AC020658.2	0.935965	1	0							ENSG00000259198	AC020658.2	-0.255384	1	0							ENSG00000259198	AC020658.2	-0.789349	0.866508	0.0622274
ENSG00000273855	AC020658.5	0.520927	0.995736	0.00185578							ENSG00000273855	AC020658.5	0.481582	0.982395	0.00771367							ENSG00000273855	AC020658.5	0.0407255	1	0
ENSG00000174171	AC020659.1	0.319293	0.881376	0.0548388							ENSG00000174171	AC020659.1	-0.599338	0.637969	0.1952							ENSG00000174171	AC020659.1	0.0514519	1	0
ENSG00000250379	AC020659.2	0.935965	1	0							ENSG00000250379	AC020659.2	-0.255384	1	0							ENSG00000250379	AC020659.2	-0.204387	1	0
ENSG00000251161	AC020661.1	0.351002	1	0							ENSG00000251161	AC020661.1	-1.84035	0.634828	0.197344							ENSG00000251161	AC020661.1	-0.204387	1	0
ENSG00000259463	AC020661.2	0.935965	1	0							ENSG00000259463	AC020661.2	0.744616	1	0							ENSG00000259463	AC020661.2	0.795613	1	0
ENSG00000259617	AC020661.3	-0.87139	0.965121	0.0154181							ENSG00000259617	AC020661.3	0.329579	1	0							ENSG00000259617	AC020661.3	0.795613	1	0
ENSG00000280036	AC020661.4	-0.648998	1	0							ENSG00000280036	AC020661.4	-1.84035	0.634828	0.197344							ENSG00000280036	AC020661.4	-2.01174	0.421491	0.375212
ENSG00000267077	AC020663.2	0.935965	1	0							ENSG00000267077	AC020663.2	-0.255384	1	0							ENSG00000267077	AC020663.2	0.795613	1	0
ENSG00000275056	AC020663.3	-0.385963	0.965121	0.0154181							ENSG00000275056	AC020663.3	1.96701	0.260286	0.58455							ENSG00000275056	AC020663.3	-0.491268	0.668051	0.17519
ENSG00000205682	AC020741.1	-1.06404	0.988019	0.0052347							ENSG00000205682	AC020741.1	-0.255384	1	0							ENSG00000205682	AC020741.1	0.380576	1	0
ENSG00000228005	AC020743.1	-0.286428	1	0							ENSG00000228005	AC020743.1	0.744616	1	0							ENSG00000228005	AC020743.1	0.795613	0.875204	0.0578907
ENSG00000231681	AC020743.2	0.935965	1	0							ENSG00000231681	AC020743.2	-0.255384	1	0							ENSG00000231681	AC020743.2	0.795613	1	0
ENSG00000260156	AC020763.1	0.935965	1	0							ENSG00000260156	AC020763.1	-0.255384	1	0							ENSG00000260156	AC020763.1	0.795613	1	0
ENSG00000275441	AC020765.2	-0.600088	0.659273	0.180934							ENSG00000275441	AC020765.2	0.123128	1	0							ENSG00000275441	AC020765.2	-0.445395	0.717328	0.144282
ENSG00000259296	AC020892.2	0.935965	1	0							ENSG00000259296	AC020892.2	-0.255384	1	0							ENSG00000259296	AC020892.2	1.79561	0.715947	0.145119
ENSG00000249180	AC020900.1	-1.06404	1	0							ENSG00000249180	AC020900.1	-1.25538	0.826565	0.082723							ENSG00000249180	AC020900.1	-0.204387	1	0
ENSG00000269303	AC020907.3	0.935965	1	0							ENSG00000269303	AC020907.3	0.744616	1	0							ENSG00000269303	AC020907.3	0.795613	0.870299	0.0603314
ENSG00000271032	AC020907.4	0.935965	1	0							ENSG00000271032	AC020907.4	-1.25538	0.826565	0.082723							ENSG00000271032	AC020907.4	0.795613	1	0
ENSG00000268289	AC020908.1	0.935965	1	0							ENSG00000268289	AC020908.1	-0.255384	1	0							ENSG00000268289	AC020908.1	-0.204387	1	0
ENSG00000269066	AC020908.3	0.935965	1	0							ENSG00000269066	AC020908.3	-1.25538	0.79922	0.0973335							ENSG00000269066	AC020908.3	-0.204387	1	0
ENSG00000268518	AC020909.2	-0.0640354	1	0							ENSG00000268518	AC020909.2	0.844152	0.647209	0.188955							ENSG00000268518	AC020909.2	0.341047	0.715947	0.145119
ENSG00000268854	AC020909.3	0.351002	1	0							ENSG00000268854	AC020909.3	-0.255384	1	0							ENSG00000268854	AC020909.3	-1.20439	0.875204	0.0578907
ENSG00000268683	AC020910.2	0.935965	1	0							ENSG00000268683	AC020910.2	-0.255384	1	0							ENSG00000268683	AC020910.2	0.795613	1	0
ENSG00000274104	AC020910.5	0.0084771	1	0							ENSG00000274104	AC020910.5	0.329579	0.89979	0.0458587							ENSG00000274104	AC020910.5	-0.220689	0.875576	0.057706
ENSG00000267033	AC020911.1	-1.06404	0.993805	0.00269894							ENSG00000267033	AC020911.1	0.329579	1	0							ENSG00000267033	AC020911.1	-0.904827	0.765836	0.115864
ENSG00000267275	AC020911.2	-0.442547	0.857226	0.0669047							ENSG00000267275	AC020911.2	1.24712	0.437033	0.359485							ENSG00000267275	AC020911.2	-0.0293003	1	0
ENSG00000287961	AC020911.3	-0.286428	1	0							ENSG00000287961	AC020911.3	-0.255384	1	0							ENSG00000287961	AC020911.3	1.79561	0.715947	0.145119
ENSG00000284430	AC020912.1	0.935965	1	0							ENSG00000284430	AC020912.1	-1.25538	0.826565	0.082723							ENSG00000284430	AC020912.1	-0.789349	0.866508	0.0622274
ENSG00000268056	AC020913.1	-0.0640354	1	0							ENSG00000268056	AC020913.1	-1.25538	0.826565	0.082723							ENSG00000268056	AC020913.1	0.210651	1	0
ENSG00000269836	AC020913.3	0.935965	1	0							ENSG00000269836	AC020913.3	0.744616	1	0							ENSG00000269836	AC020913.3	0.795613	1	0
ENSG00000268201	AC020915.1	0.520927	1	0							ENSG00000268201	AC020915.1	-1.25538	0.826565	0.082723							ENSG00000268201	AC020915.1	0.210651	1	0
ENSG00000268516	AC020915.2	-0.417672	0.873326	0.0588238							ENSG00000268516	AC020915.2	0.0441763	1	0							ENSG00000268516	AC020915.2	-0.264093	0.807802	0.092695
ENSG00000267519	AC020916.1	-1.34734	0.00741183	2.13007							ENSG00000267519	AC020916.1	0.68866	0.303042	0.518497							ENSG00000267519	AC020916.1	0.780616	0.0641575	1.19275
ENSG00000267703	AC020917.2	0.935965	1	0							ENSG00000267703	AC020917.2	-0.255384	1	0							ENSG00000267703	AC020917.2	0.795613	1	0
ENSG00000277825	AC020917.3	0.935965	0.952782	0.0210063							ENSG00000277825	AC020917.3	-0.840346	0.928595	0.0321736							ENSG00000277825	AC020917.3	2.01801	0.289564	0.538255
ENSG00000268729	AC020922.2	0.935965	1	0							ENSG00000268729	AC020922.2	-0.255384	1	0							ENSG00000268729	AC020922.2	2.11754	0.336016	0.47364
ENSG00000269275	AC020922.3	0.351002	1	0							ENSG00000269275	AC020922.3	-0.255384	1	0							ENSG00000269275	AC020922.3	0.795613	1	0
ENSG00000276831	AC020922.4	-0.648998	0.988019	0.0052347							ENSG00000276831	AC020922.4	-0.255384	1	0							ENSG00000276831	AC020922.4	2.60297	0.134031	0.872796
ENSG00000267260	AC020928.1	-1.38596	0.800419	0.0966824							ENSG00000267260	AC020928.1	0.744616	1	0							ENSG00000267260	AC020928.1	2.79561	0.128905	0.889731
ENSG00000267353	AC020928.2	-0.0640354	1	0							ENSG00000267353	AC020928.2	-0.255384	1	0							ENSG00000267353	AC020928.2	-0.204387	1	0
ENSG00000267735	AC020934.2	0.935965	1	0							ENSG00000267735	AC020934.2	0.744616	1	0							ENSG00000267735	AC020934.2	0.795613	1	0
ENSG00000259797	AC020978.1	0.935965	0.988019	0.0052347							ENSG00000259797	AC020978.1	0.744616	1	0							ENSG00000259797	AC020978.1	-0.789349	0.866508	0.0622274
ENSG00000260891	AC020978.3	-0.0640354	1	0							ENSG00000260891	AC020978.3	-1.25538	0.826565	0.082723							ENSG00000260891	AC020978.3	0.795613	1	0
ENSG00000262160	AC020978.5	-0.201539	1	0							ENSG00000262160	AC020978.5	-0.255384	1	0							ENSG00000262160	AC020978.5	1.28104	0.68147	0.166553
ENSG00000262514	AC020978.6	-0.648998	1	0							ENSG00000262514	AC020978.6	-2.25538	0.433852	0.362659							ENSG00000262514	AC020978.6	2.21065	0.226672	0.644603
ENSG00000263276	AC020978.7	-2.17951	0.120362	0.919509							ENSG00000263276	AC020978.7	-1.57731	0.657695	0.181976							ENSG00000263276	AC020978.7	1.38058	0.465262	0.332303
ENSG00000261338	AC021016.2	0.147469	1	0							ENSG00000261338	AC021016.2	0.592613	0.91862	0.0368641							ENSG00000261338	AC021016.2	-0.682434	0.544673	0.263864
ENSG00000273361	AC021016.3	-0.0640354	1	0							ENSG00000273361	AC021016.3	1.32958	0.681214	0.166716							ENSG00000273361	AC021016.3	0.433043	0.846067	0.0725952
ENSG00000226659	AC021028.1	0.614037	0.891985	0.0496427							ENSG00000226659	AC021028.1	1.74462	0.699147	0.155431							ENSG00000226659	AC021028.1	-0.319864	0.939292	0.0271993
ENSG00000287009	AC021037.1	-0.801001	0.952782	0.0210063							ENSG00000287009	AC021037.1	0.744616	1	0							ENSG00000287009	AC021037.1	1.05865	0.715947	0.145119
ENSG00000177406	AC021054.1	-1.27905	0.24306	0.614286							ENSG00000177406	AC021054.1	-0.255384	1	0							ENSG00000177406	AC021054.1	-0.319864	0.807802	0.092695
ENSG00000243818	AC021074.3	-0.0640354	1	0							ENSG00000243818	AC021074.3	-0.255384	1	0							ENSG00000243818	AC021074.3	-0.204387	1	0
ENSG00000247877	AC021086.1	-0.492879	0.891811	0.0497274							ENSG00000247877	AC021086.1	0.329579	1	0							ENSG00000247877	AC021086.1	-0.204387	1	0
ENSG00000248925	AC021087.1	0.935965	1	0							ENSG00000248925	AC021087.1	-0.255384	1	0							ENSG00000248925	AC021087.1	-1.20439	0.875204	0.0578907
ENSG00000186019	AC021092.1	0.0614955	1	0							ENSG00000186019	AC021092.1	1.32958	0.591288	0.228201							ENSG00000186019	AC021092.1	-0.789349	0.815258	0.0887047
ENSG00000272661	AC021097.1	1.74332	0.662798	0.178619							ENSG00000272661	AC021097.1	-0.255384	1	0							ENSG00000272661	AC021097.1	1.11754	0.696788	0.1569
ENSG00000285480	AC021097.2	0.10589	1	0							ENSG00000285480	AC021097.2	-1.25538	0.699147	0.155431							ENSG00000285480	AC021097.2	1.79561	0.296005	0.528701
ENSG00000248719	AC021127.1	-0.0640354	1	0							ENSG00000248719	AC021127.1	-0.255384	1	0							ENSG00000248719	AC021127.1	0.795613	1	0
ENSG00000287262	AC021148.2	0.935965	0.988019	0.0052347							ENSG00000287262	AC021148.2	-2.84035	0.186917	0.72835							ENSG00000287262	AC021148.2	2.79561	0.292854	0.533349
ENSG00000251445	AC021151.1	-0.648998	0.988019	0.0052347							ENSG00000251445	AC021151.1	-0.255384	1	0							ENSG00000251445	AC021151.1	0.795613	1	0
ENSG00000230747	AC021188.1	-0.385963	1	0							ENSG00000230747	AC021188.1	-1.25538	0.826565	0.082723							ENSG00000230747	AC021188.1	-0.526315	0.943235	0.0253801
ENSG00000273007	AC021205.3	-0.0640354	1	0							ENSG00000273007	AC021205.3	-0.255384	1	0							ENSG00000273007	AC021205.3	2.38058	0.482832	0.316204
ENSG00000287959	AC021236.1	0.935965	1	0							ENSG00000287959	AC021236.1	-0.255384	1	0							ENSG00000287959	AC021236.1	0.795613	1	0
ENSG00000272267	AC021242.3	-0.201539	1	0							ENSG00000272267	AC021242.3	-0.255384	1	0							ENSG00000272267	AC021242.3	1.21065	0.62304	0.205484
ENSG00000287548	AC021269.3	-0.0640354	1	0							ENSG00000287548	AC021269.3	0.744616	1	0							ENSG00000287548	AC021269.3	-0.204387	1	0
ENSG00000271966	AC021321.1	-0.727	0.881376	0.0548388							ENSG00000271966	AC021321.1	-0.255384	1	0							ENSG00000271966	AC021321.1	1.32613	0.292605	0.533718
ENSG00000287214	AC021321.2	-1.38596	1	0							ENSG00000287214	AC021321.2	1.32958	0.855483	0.0677885							ENSG00000287214	AC021321.2	-1.52632	0.715947	0.145119
ENSG00000259639	AC021351.1	-0.0640354	1	0							ENSG00000259639	AC021351.1	-0.255384	1	0							ENSG00000259639	AC021351.1	0.795613	1	0
ENSG00000278370	AC021422.1	1.52093	0.711353	0.147915							ENSG00000278370	AC021422.1	-1.84035	0.638606	0.194767							ENSG00000278370	AC021422.1	3.11754	0.167764	0.775301
ENSG00000259548	AC021483.1	0.935965	1	0							ENSG00000259548	AC021483.1	-0.255384	1	0							ENSG00000259548	AC021483.1	-0.204387	1	0
ENSG00000261229	AC021483.2	-0.0640354	1	0							ENSG00000261229	AC021483.2	-0.255384	1	0							ENSG00000261229	AC021483.2	1.79561	0.715947	0.145119
ENSG00000250286	AC021491.2	0.935965	1	0							ENSG00000250286	AC021491.2	-0.255384	1	0							ENSG00000250286	AC021491.2	0.795613	1	0
ENSG00000275897	AC021491.4	0.935965	1	0							ENSG00000275897	AC021491.4	-0.255384	1	0							ENSG00000275897	AC021491.4	1.79561	0.715947	0.145119
ENSG00000267313	AC021504.1	-1.06404	0.988019	0.0052347							ENSG00000267313	AC021504.1	-0.255384	1	0							ENSG00000267313	AC021504.1	-0.204387	1	0
ENSG00000266521	AC021549.1	-0.0640354	1	0							ENSG00000266521	AC021549.1	-0.255384	1	0							ENSG00000266521	AC021549.1	0.795613	1	0
ENSG00000267780	AC021594.2	1.93596	0.881376	0.0548388							ENSG00000267780	AC021594.2	-1.84035	0.703425	0.152782							ENSG00000267780	AC021594.2	1.44769	0.319606	0.495385
ENSG00000254092	AC021613.1	-0.286428	1	0							ENSG00000254092	AC021613.1	1.32958	0.91862	0.0368641							ENSG00000254092	AC021613.1	2.01801	0.336016	0.47364
ENSG00000248839	AC021660.2	0.935965	1	0							ENSG00000248839	AC021660.2	-0.255384	1	0							ENSG00000248839	AC021660.2	-0.204387	1	0
ENSG00000286602	AC021660.4	0.935965	1	0							ENSG00000286602	AC021660.4	0.744616	1	0							ENSG00000286602	AC021660.4	-1.20439	0.875204	0.0578907
ENSG00000253690	AC021678.2	1.52093	0.881376	0.0548388							ENSG00000253690	AC021678.2	0.744616	1	0							ENSG00000253690	AC021678.2	0.795613	1	0
ENSG00000267506	AC021683.2	-0.0640354	1	0							ENSG00000267506	AC021683.2	-0.255384	1	0							ENSG00000267506	AC021683.2	0.795613	1	0
ENSG00000267665	AC021683.3	0.935965	1	0							ENSG00000267665	AC021683.3	-1.25538	0.826565	0.082723							ENSG00000267665	AC021683.3	0.795613	1	0
ENSG00000285535	AC021683.5	-0.523467	0.891737	0.0497632							ENSG00000285535	AC021683.5	2.32958	0.375109	0.425843							ENSG00000285535	AC021683.5	0.795613	0.87191	0.0595283
ENSG00000287646	AC021701.1	0.614037	1	0							ENSG00000287646	AC021701.1	-0.255384	1	0							ENSG00000287646	AC021701.1	-0.204387	1	0
ENSG00000285751	AC021723.2	-0.0640354	1	0							ENSG00000285751	AC021723.2	-0.255384	1	0							ENSG00000285751	AC021723.2	0.795613	1	0
ENSG00000286282	AC021733.4	0.935965	1	0							ENSG00000286282	AC021733.4	0.744616	1	0							ENSG00000286282	AC021733.4	0.795613	1	0
ENSG00000259407	AC021739.2	-0.0640354	1	0							ENSG00000259407	AC021739.2	1.06654	0.833014	0.0793478							ENSG00000259407	AC021739.2	0.933117	0.559609	0.252116
ENSG00000259416	AC021739.3	0.351002	1	0							ENSG00000259416	AC021739.3	-1.25538	0.826565	0.082723							ENSG00000259416	AC021739.3	1.79561	0.565141	0.247843
ENSG00000259544	AC021739.4	0.935965	1	0							ENSG00000259544	AC021739.4	-0.255384	1	0							ENSG00000259544	AC021739.4	-0.204387	1	0
ENSG00000259762	AC021739.5	-0.0640354	1	0							ENSG00000259762	AC021739.5	-0.255384	1	0							ENSG00000259762	AC021739.5	0.795613	1	0
ENSG00000273674	AC021752.1	0.614037	1	0							ENSG00000273674	AC021752.1	1.06654	0.580333	0.236323							ENSG00000273674	AC021752.1	-0.789349	0.866508	0.0622274
ENSG00000275636	AC021755.3	-0.648998	0.988019	0.0052347							ENSG00000275636	AC021755.3	1.32958	0.855483	0.0677885							ENSG00000275636	AC021755.3	1.79561	0.715947	0.145119
ENSG00000272800	AC021851.1	1.46648	0.384241	0.415397							ENSG00000272800	AC021851.1	-0.255384	1	0							ENSG00000272800	AC021851.1	1.21065	0.595493	0.225123
ENSG00000287621	AC021851.2	-0.0640354	1	0							ENSG00000287621	AC021851.2	-0.255384	1	0							ENSG00000287621	AC021851.2	0.795613	1	0
ENSG00000271716	AC022001.2	-0.0640354	1	0							ENSG00000271716	AC022001.2	-0.255384	1	0							ENSG00000271716	AC022001.2	-0.204387	1	0
ENSG00000272483	AC022001.3	-0.648998	0.988019	0.0052347							ENSG00000272483	AC022001.3	0.744616	0.940155	0.0268005							ENSG00000272483	AC022001.3	0.795613	1	0
ENSG00000206567	AC022007.1	0.935965	1	0							ENSG00000206567	AC022007.1	1.32958	0.855483	0.0677885							ENSG00000206567	AC022007.1	0.795613	1	0
ENSG00000285540	AC022023.2	0.935965	1	0							ENSG00000285540	AC022023.2	-1.25538	0.826565	0.082723							ENSG00000285540	AC022023.2	0.795613	1	0
ENSG00000267284	AC022031.2	-0.0640354	1	0							ENSG00000267284	AC022031.2	-0.255384	1	0							ENSG00000267284	AC022031.2	0.795613	1	0
ENSG00000237807	AC022034.1	-0.648998	0.988019	0.0052347							ENSG00000237807	AC022034.1	-0.255384	1	0							ENSG00000237807	AC022034.1	0.795613	1	0
ENSG00000245648	AC022075.1	-0.535341	0.881376	0.0548388							ENSG00000245648	AC022075.1	-0.840346	0.911957	0.0400258							ENSG00000245648	AC022075.1	-0.341891	1	0
ENSG00000273989	AC022079.1	0.848502	0.771045	0.11292							ENSG00000273989	AC022079.1	-1.39289	0.397916	0.400209							ENSG00000273989	AC022079.1	1.15818	0.55911	0.252503
ENSG00000278733	AC022079.2	0.935965	1	0							ENSG00000278733	AC022079.2	-0.255384	1	0							ENSG00000278733	AC022079.2	1.79561	0.715947	0.145119
ENSG00000259715	AC022087.1	0.158357	1	0							ENSG00000259715	AC022087.1	1.74462	0.425991	0.3706							ENSG00000259715	AC022087.1	-0.789349	0.788693	0.103092
ENSG00000249639	AC022092.1	1.93596	0.881376	0.0548388							ENSG00000249639	AC022092.1	0.744616	1	0							ENSG00000249639	AC022092.1	0.795613	1	0
ENSG00000267169	AC022098.1	-0.213783	1	0							ENSG00000267169	AC022098.1	-0.670421	0.739244	0.131212							ENSG00000267169	AC022098.1	-0.636103	0.396548	0.401705
ENSG00000267670	AC022098.2	-1.52347	0.723668	0.14046							ENSG00000267670	AC022098.2	-0.255384	1	0							ENSG00000267670	AC022098.2	2.38058	0.482832	0.316204
ENSG00000267783	AC022098.3	0.935965	1	0							ENSG00000267783	AC022098.3	-0.255384	1	0							ENSG00000267783	AC022098.3	-1.01174	0.811187	0.090879
ENSG00000275091	AC022098.4	0.319293	1	0							ENSG00000275091	AC022098.4	0.744616	0.846395	0.0724271							ENSG00000275091	AC022098.4	0.506106	0.850307	0.0704244
ENSG00000287323	AC022100.1	0.935965	1	0							ENSG00000287323	AC022100.1	-0.255384	1	0							ENSG00000287323	AC022100.1	0.795613	1	0
ENSG00000250415	AC022113.1	-0.286428	1	0							ENSG00000250415	AC022113.1	-0.255384	1	0							ENSG00000250415	AC022113.1	1.79561	0.715947	0.145119
ENSG00000248898	AC022126.1	0.351002	1	0							ENSG00000248898	AC022126.1	-0.255384	1	0							ENSG00000248898	AC022126.1	1.79561	0.497114	0.303544
ENSG00000287608	AC022137.4	0.192304	1	0							ENSG00000287608	AC022137.4	-0.892814	0.671021	0.173264							ENSG00000287608	AC022137.4	0.339934	0.790686	0.101996
ENSG00000248605	AC022140.1	0.935965	1	0							ENSG00000248605	AC022140.1	-0.255384	1	0							ENSG00000248605	AC022140.1	-0.204387	1	0
ENSG00000267892	AC022144.1	-0.0640354	1	0							ENSG00000267892	AC022144.1	-1.57731	0.625874	0.203513							ENSG00000267892	AC022144.1	-0.204387	1	0
ENSG00000271717	AC022146.2	0.935965	1	0							ENSG00000271717	AC022146.2	-0.255384	1	0							ENSG00000271717	AC022146.2	1.79561	0.715947	0.145119
ENSG00000180458	AC022148.1	0.935965	1	0							ENSG00000180458	AC022148.1	-1.25538	0.826565	0.082723							ENSG00000180458	AC022148.1	-0.204387	1	0
ENSG00000267115	AC022148.2	0.935965	1	0							ENSG00000267115	AC022148.2	-0.255384	1	0							ENSG00000267115	AC022148.2	-0.204387	1	0
ENSG00000268970	AC022150.2	0.935965	0.988019	0.0052347							ENSG00000268970	AC022150.2	-1.84035	0.634828	0.197344							ENSG00000268970	AC022150.2	0.210651	1	0
ENSG00000269825	AC022150.4	-0.426605	0.988019	0.0052347							ENSG00000269825	AC022150.4	-0.99235	0.826565	0.082723							ENSG00000269825	AC022150.4	2.05865	0.0981057	1.00831
ENSG00000268093	AC022154.1	-0.0640354	1	0							ENSG00000268093	AC022154.1	-1.25538	0.826565	0.082723							ENSG00000268093	AC022154.1	0.795613	1	0
ENSG00000259939	AC022167.1	1.93596	0.881376	0.0548388							ENSG00000259939	AC022167.1	-0.255384	1	0							ENSG00000259939	AC022167.1	-0.789349	0.866508	0.0622274
ENSG00000260276	AC022167.2	0.351002	1	0							ENSG00000260276	AC022167.2	1.32958	0.855483	0.0677885							ENSG00000260276	AC022167.2	2.79561	0.292605	0.533718
ENSG00000260979	AC022167.3	0.810434	0.881376	0.0548388							ENSG00000260979	AC022167.3	-0.477776	0.911957	0.0400258							ENSG00000260979	AC022167.3	1.79561	0.487947	0.311628
ENSG00000261481	AC022167.4	-0.0640354	1	0							ENSG00000261481	AC022167.4	0.744616	1	0							ENSG00000261481	AC022167.4	0.795613	1	0
ENSG00000254777	AC022182.1	1.45054	0.522255	0.282118							ENSG00000254777	AC022182.1	1.06654	0.826565	0.082723							ENSG00000254777	AC022182.1	-0.426779	0.990562	0.00411814
ENSG00000254802	AC022182.2	0.450538	1	0							ENSG00000254802	AC022182.2	-1.25538	0.826565	0.082723							ENSG00000254802	AC022182.2	-0.526315	0.969001	0.0136759
ENSG00000287625	AC022210.2	-0.0640354	1	0							ENSG00000287625	AC022210.2	0.744616	1	0							ENSG00000287625	AC022210.2	0.473685	0.977556	0.00985828
ENSG00000263786	AC022211.1	1.93596	0.881376	0.0548388							ENSG00000263786	AC022211.1	-0.255384	1	0							ENSG00000263786	AC022211.1	0.795613	1	0
ENSG00000263843	AC022211.2	-0.105856	1	0							ENSG00000263843	AC022211.2	-0.255384	1	0							ENSG00000263843	AC022211.2	-2.01174	0.305609	0.514833
ENSG00000265800	AC022211.3	-0.648998	0.988019	0.0052347							ENSG00000265800	AC022211.3	0.744616	1	0							ENSG00000265800	AC022211.3	-0.204387	1	0
ENSG00000253736	AC022217.3	-1.06404	0.988019	0.0052347							ENSG00000253736	AC022217.3	-0.255384	1	0							ENSG00000253736	AC022217.3	-0.204387	1	0
ENSG00000269954	AC022239.1	-1.06404	0.881376	0.0548388							ENSG00000269954	AC022239.1	-1.25538	0.826565	0.082723							ENSG00000269954	AC022239.1	-0.204387	1	0
ENSG00000286093	AC022267.1	0.935965	1	0							ENSG00000286093	AC022267.1	-0.255384	1	0							ENSG00000286093	AC022267.1	0.795613	1	0
ENSG00000253712	AC022274.1	-0.0640354	1	0							ENSG00000253712	AC022274.1	-1.25538	0.826565	0.082723							ENSG00000253712	AC022274.1	-0.204387	1	0
ENSG00000272832	AC022296.4	-0.0640354	1	0							ENSG00000272832	AC022296.4	-1.25538	0.826565	0.082723							ENSG00000272832	AC022296.4	-0.789349	1	0
ENSG00000275580	AC022306.2	-2.52347	0.114638	0.940672							ENSG00000275580	AC022306.2	-0.255384	1	0							ENSG00000275580	AC022306.2	2.25504	0.104508	0.980849
ENSG00000276593	AC022306.3	0.935965	1	0							ENSG00000276593	AC022306.3	-0.255384	1	0							ENSG00000276593	AC022306.3	2.11754	0.336016	0.47364
ENSG00000247934	AC022364.1	-1.23396	0.618889	0.208388							ENSG00000247934	AC022364.1	0.744616	1	0							ENSG00000247934	AC022364.1	2.01801	0.333699	0.476645
ENSG00000269886	AC022382.1	-0.0640354	1	0							ENSG00000269886	AC022382.1	-0.670421	0.97214	0.0122713							ENSG00000269886	AC022382.1	-0.426779	0.998222	0.000773059
ENSG00000287878	AC022382.2	-0.0640354	1	0							ENSG00000287878	AC022382.2	-0.255384	1	0							ENSG00000287878	AC022382.2	0.795613	1	0
ENSG00000286373	AC022387.2	-1.38596	0.881376	0.0548388							ENSG00000286373	AC022387.2	-0.255384	1	0							ENSG00000286373	AC022387.2	-0.789349	0.866508	0.0622274
ENSG00000272988	AC022392.1	0.935965	1	0							ENSG00000272988	AC022392.1	-0.255384	1	0							ENSG00000272988	AC022392.1	0.795613	1	0
ENSG00000231104	AC022395.1	1.93596	0.881376	0.0548388							ENSG00000231104	AC022395.1	-0.255384	1	0							ENSG00000231104	AC022395.1	0.795613	0.876551	0.0572227
ENSG00000224195	AC022400.1	0.935965	1	0							ENSG00000224195	AC022400.1	-0.255384	1	0							ENSG00000224195	AC022400.1	1.38058	0.715947	0.145119
ENSG00000272140	AC022400.4	0.198999	1	0							ENSG00000272140	AC022400.4	-1.84035	0.653691	0.184628							ENSG00000272140	AC022400.4	-0.526315	0.943235	0.0253801
ENSG00000259254	AC022405.1	0.935965	1	0							ENSG00000259254	AC022405.1	-0.255384	1	0							ENSG00000259254	AC022405.1	0.795613	1	0
ENSG00000286128	AC022413.2	1.93596	0.881376	0.0548388							ENSG00000286128	AC022413.2	-0.255384	1	0							ENSG00000286128	AC022413.2	0.795613	1	0
ENSG00000234553	AC022431.1	-0.0640354	1	0							ENSG00000234553	AC022431.1	-0.255384	1	0							ENSG00000234553	AC022431.1	1.79561	0.715947	0.145119
ENSG00000233847	AC022445.1	0.935965	1	0							ENSG00000233847	AC022445.1	-0.255384	1	0							ENSG00000233847	AC022445.1	0.795613	1	0
ENSG00000249114	AC022447.5	0.935965	1	0							ENSG00000249114	AC022447.5	-0.255384	1	0							ENSG00000249114	AC022447.5	0.795613	1	0
ENSG00000274654	AC022467.1	0.935965	1	0							ENSG00000274654	AC022467.1	-0.255384	1	0							ENSG00000274654	AC022467.1	0.795613	1	0
ENSG00000286947	AC022467.2	0.935965	1	0							ENSG00000286947	AC022467.2	0.744616	1	0							ENSG00000286947	AC022467.2	-0.789349	0.866508	0.0622274
ENSG00000287200	AC022506.2	-0.122929	1	0							ENSG00000287200	AC022506.2	-0.255384	1	0							ENSG00000287200	AC022506.2	0.795613	0.866508	0.0622274
ENSG00000267550	AC022517.1	2.52093	0.662798	0.178619							ENSG00000267550	AC022517.1	-0.255384	1	0							ENSG00000267550	AC022517.1	1.05865	0.715947	0.145119
ENSG00000286687	AC022535.2	-0.0640354	1	0							ENSG00000286687	AC022535.2	0.744616	1	0							ENSG00000286687	AC022535.2	-0.789349	0.866508	0.0622274
ENSG00000232342	AC022540.1	1.93596	0.881376	0.0548388							ENSG00000232342	AC022540.1	-0.255384	1	0							ENSG00000232342	AC022540.1	1.79561	0.715947	0.145119
ENSG00000259767	AC022558.1	-1.06404	0.672683	0.17219							ENSG00000259767	AC022558.1	0.592613	0.915818	0.0381908							ENSG00000259767	AC022558.1	-1.01174	0.297252	0.526875
ENSG00000259805	AC022558.2	1.93596	0.881376	0.0548388							ENSG00000259805	AC022558.2	-0.255384	1	0							ENSG00000259805	AC022558.2	0.795613	1	0
ENSG00000273747	AC022558.3	-0.0640354	1	0							ENSG00000273747	AC022558.3	-0.255384	1	0							ENSG00000273747	AC022558.3	0.795613	1	0
ENSG00000259523	AC022613.2	0.351002	1	0							ENSG00000259523	AC022613.2	-0.255384	1	0							ENSG00000259523	AC022613.2	0.795613	1	0
ENSG00000267364	AC022706.1	-0.544028	0.821648	0.0853142							ENSG00000267364	AC022706.1	2.20405	0.0670781	1.17342							ENSG00000267364	AC022706.1	-0.553971	0.625013	0.204111
ENSG00000259356	AC022710.1	1.93596	0.881376	0.0548388							ENSG00000259356	AC022710.1	-0.255384	1	0							ENSG00000259356	AC022710.1	0.795613	1	0
ENSG00000283125	AC022726.2	-2.38596	0.46288	0.334531							ENSG00000283125	AC022726.2	0.329579	1	0							ENSG00000283125	AC022726.2	-0.0523839	1	0
ENSG00000253967	AC022730.4	-0.479073	1	0							ENSG00000253967	AC022730.4	1.32958	0.874193	0.0583929							ENSG00000253967	AC022730.4	-0.789349	1	0
ENSG00000267940	AC022762.2	-0.0640354	1	0							ENSG00000267940	AC022762.2	-0.255384	1	0							ENSG00000267940	AC022762.2	-0.204387	1	0
ENSG00000254060	AC022778.1	-0.648998	0.988019	0.0052347							ENSG00000254060	AC022778.1	0.744616	1	0							ENSG00000254060	AC022778.1	-0.204387	1	0
ENSG00000248538	AC022784.1	0.935965	0.952782	0.0210063							ENSG00000248538	AC022784.1	0.744616	1	0							ENSG00000248538	AC022784.1	0.380576	1	0
ENSG00000253252	AC022784.2	0.935965	1	0							ENSG00000253252	AC022784.2	-0.255384	1	0							ENSG00000253252	AC022784.2	0.795613	1	0
ENSG00000254340	AC022784.5	-0.0640354	1	0							ENSG00000254340	AC022784.5	-0.255384	1	0							ENSG00000254340	AC022784.5	0.795613	1	0
ENSG00000279949	AC022784.6	-0.0640354	1	0							ENSG00000279949	AC022784.6	-0.255384	1	0							ENSG00000279949	AC022784.6	0.795613	1	0
ENSG00000259921	AC022819.1	0.935965	1	0							ENSG00000259921	AC022819.1	-0.255384	1	0							ENSG00000259921	AC022819.1	0.210651	1	0
ENSG00000286113	AC022868.2	-0.32707	1	0							ENSG00000286113	AC022868.2	0.744616	1	0							ENSG00000286113	AC022868.2	0.117541	1	0
ENSG00000253636	AC022893.1	-0.286428	1	0							ENSG00000253636	AC022893.1	0.329579	1	0							ENSG00000253636	AC022893.1	1.21065	0.551024	0.25883
ENSG00000285559	AC022903.2	0.935965	1	0							ENSG00000285559	AC022903.2	-0.255384	1	0							ENSG00000285559	AC022903.2	-1.20439	0.915871	0.0381655
ENSG00000266947	AC022916.1	0.216073	1	0							ENSG00000266947	AC022916.1	-0.255384	1	0							ENSG00000266947	AC022916.1	0.554605	0.788693	0.103092
ENSG00000274281	AC022929.2	0.935965	1	0							ENSG00000274281	AC022929.2	0.744616	1	0							ENSG00000274281	AC022929.2	-0.204387	1	0
ENSG00000263924	AC022960.1	-1.38596	0.881376	0.0548388							ENSG00000263924	AC022960.1	-0.255384	1	0							ENSG00000263924	AC022960.1	0.795613	0.92162	0.0354483
ENSG00000276282	AC022960.2	0.351002	1	0							ENSG00000276282	AC022960.2	0.744616	1	0							ENSG00000276282	AC022960.2	-1.78935	0.544673	0.263864
ENSG00000267601	AC022966.1	0.935965	1	0							ENSG00000267601	AC022966.1	-1.84035	0.634828	0.197344							ENSG00000267601	AC022966.1	0.795613	1	0
ENSG00000287539	AC022966.2	1.10589	0.799503	0.09718							ENSG00000287539	AC022966.2	-1.84035	0.634828	0.197344							ENSG00000287539	AC022966.2	1.05865	0.715947	0.145119
ENSG00000253720	AC022973.3	-0.990035	0.821269	0.0855145							ENSG00000253720	AC022973.3	-0.496392	0.826565	0.082723							ENSG00000253720	AC022973.3	0.210651	1	0
ENSG00000254263	AC022973.4	-0.648998	0.988019	0.0052347							ENSG00000254263	AC022973.4	-0.255384	1	0							ENSG00000254263	AC022973.4	-0.789349	0.875204	0.0578907
ENSG00000259172	AC023024.1	0.235525	1	0							ENSG00000259172	AC023024.1	0.744616	1	0							ENSG00000259172	AC023024.1	0.210651	1	0
ENSG00000259594	AC023034.1	0.935965	1	0							ENSG00000259594	AC023034.1	-0.255384	1	0							ENSG00000259594	AC023034.1	2.38058	0.483105	0.315958
ENSG00000260552	AC023043.1	1.93596	0.881376	0.0548388							ENSG00000260552	AC023043.1	-0.255384	1	0							ENSG00000260552	AC023043.1	-0.789349	0.866508	0.0622274
ENSG00000274849	AC023043.4	0.935965	1	0							ENSG00000274849	AC023043.4	0.744616	1	0							ENSG00000274849	AC023043.4	0.795613	1	0
ENSG00000234428	AC023051.1	-0.0640354	1	0							ENSG00000234428	AC023051.1	-0.255384	1	0							ENSG00000234428	AC023051.1	-0.204387	1	0
ENSG00000267015	AC023090.1	-0.0640354	1	0							ENSG00000267015	AC023090.1	-0.255384	1	0							ENSG00000267015	AC023090.1	1.79561	0.715947	0.145119
ENSG00000249419	AC023136.1	-0.0640354	1	0							ENSG00000249419	AC023136.1	-0.255384	1	0							ENSG00000249419	AC023136.1	0.795613	1	0
ENSG00000248115	AC023154.1	-1.06404	1	0							ENSG00000248115	AC023154.1	-1.25538	0.826565	0.082723							ENSG00000248115	AC023154.1	0.795613	1	0
ENSG00000276900	AC023157.3	-0.390686	0.881376	0.0548388							ENSG00000276900	AC023157.3	-0.496392	0.826565	0.082723							ENSG00000276900	AC023157.3	0.653594	0.405263	0.392263
ENSG00000253891	AC023202.1	-0.385963	1	0							ENSG00000253891	AC023202.1	0.159654	1	0							ENSG00000253891	AC023202.1	1.79561	0.715947	0.145119
ENSG00000274461	AC023282.1	0.935965	1	0							ENSG00000274461	AC023282.1	0.744616	1	0							ENSG00000274461	AC023282.1	0.380576	1	0
ENSG00000287655	AC023283.1	0.935965	1	0							ENSG00000287655	AC023283.1	0.744616	1	0							ENSG00000287655	AC023283.1	0.795613	0.875204	0.0578907
ENSG00000277749	AC023300.2	-0.0640354	1	0							ENSG00000277749	AC023300.2	-0.255384	1	0							ENSG00000277749	AC023300.2	0.795613	1	0
ENSG00000271983	AC023302.1	-0.0640354	1	0							ENSG00000271983	AC023302.1	-0.255384	1	0							ENSG00000271983	AC023302.1	-0.204387	1	0
ENSG00000287108	AC023302.2	0.935965	1	0							ENSG00000287108	AC023302.2	-0.255384	1	0							ENSG00000287108	AC023302.2	0.795613	1	0
ENSG00000235774	AC023347.1	0.935965	1	0							ENSG00000235774	AC023347.1	-0.255384	1	0							ENSG00000235774	AC023347.1	0.795613	1	0
ENSG00000259488	AC023355.1	0.588041	0.988019	0.0052347							ENSG00000259488	AC023355.1	-0.670421	0.962146	0.016759							ENSG00000259488	AC023355.1	0.532579	0.99249	0.00327393
ENSG00000285675	AC023385.1	0.935965	1	0							ENSG00000285675	AC023385.1	-1.25538	0.826565	0.082723							ENSG00000285675	AC023385.1	0.795613	1	0
ENSG00000263657	AC023389.1	-0.0640354	1	0							ENSG00000263657	AC023389.1	-0.255384	1	0							ENSG00000263657	AC023389.1	0.210651	1	0
ENSG00000287555	AC023424.3	-0.23396	1	0							ENSG00000287555	AC023424.3	0.744616	1	0							ENSG00000287555	AC023424.3	0.210651	1	0
ENSG00000274307	AC023449.2	0.520927	0.881376	0.0548388							ENSG00000274307	AC023449.2	-1.06274	0.791708	0.101435							ENSG00000274307	AC023449.2	1.48749	0.120936	0.917446
ENSG00000287720	AC023480.1	0.935965	1	0							ENSG00000287720	AC023480.1	0.744616	1	0							ENSG00000287720	AC023480.1	-0.204387	1	0
ENSG00000231401	AC023481.1	0.935965	1	0							ENSG00000231401	AC023481.1	-0.255384	1	0							ENSG00000231401	AC023481.1	0.795613	1	0
ENSG00000286579	AC023483.1	0.935965	1	0							ENSG00000286579	AC023483.1	-0.255384	1	0							ENSG00000286579	AC023483.1	1.79561	0.715947	0.145119
ENSG00000257550	AC023509.2	0.614037	1	0							ENSG00000257550	AC023509.2	0.329579	1	0							ENSG00000257550	AC023509.2	0.380576	1	0
ENSG00000270175	AC023509.3	-0.511494	0.881376	0.0548388							ENSG00000270175	AC023509.3	-0.740811	0.882596	0.0542381							ENSG00000270175	AC023509.3	0.236186	0.959461	0.0179725
ENSG00000285692	AC023509.6	0.935965	1	0							ENSG00000285692	AC023509.6	-0.255384	1	0							ENSG00000285692	AC023509.6	0.795613	0.943235	0.0253801
ENSG00000258449	AC023510.1	-0.0640354	1	0							ENSG00000258449	AC023510.1	-0.255384	1	0							ENSG00000258449	AC023510.1	0.795613	1	0
ENSG00000276842	AC023510.2	0.935965	1	0							ENSG00000276842	AC023510.2	-0.255384	1	0							ENSG00000276842	AC023510.2	-0.204387	1	0
ENSG00000225885	AC023590.1	-1.23396	0.806932	0.0931632							ENSG00000225885	AC023590.1	0.551971	0.877815	0.056597							ENSG00000225885	AC023590.1	0.795613	0.715947	0.145119
ENSG00000253704	AC023632.2	-0.742107	0.903721	0.0439655							ENSG00000253704	AC023632.2	0.0665442	1	0							ENSG00000253704	AC023632.2	-0.319864	0.930985	0.0310572
ENSG00000254315	AC023632.5	0.935965	1	0							ENSG00000254315	AC023632.5	-0.255384	1	0							ENSG00000254315	AC023632.5	0.795613	0.881909	0.0545761
ENSG00000255621	AC023790.2	0.935965	1	0							ENSG00000255621	AC023790.2	0.744616	1	0							ENSG00000255621	AC023790.2	-0.204387	1	0
ENSG00000248265	AC023794.1	0.935965	1	0							ENSG00000248265	AC023794.1	-0.255384	1	0							ENSG00000248265	AC023794.1	-0.204387	1	0
ENSG00000249388	AC023794.3	0.520927	1	0							ENSG00000249388	AC023794.3	-1.57731	0.625874	0.203513							ENSG00000249388	AC023794.3	0.380576	1	0
ENSG00000259912	AC023813.1	0.935965	1	0							ENSG00000259912	AC023813.1	-0.255384	1	0							ENSG00000259912	AC023813.1	0.795613	1	0
ENSG00000260052	AC023813.3	-1.56654	0.500494	0.300601							ENSG00000260052	AC023813.3	-0.840346	0.91862	0.0368641							ENSG00000260052	AC023813.3	0.210651	1	0
ENSG00000261442	AC023830.1	-0.0640354	1	0							ENSG00000261442	AC023830.1	-0.255384	1	0							ENSG00000261442	AC023830.1	0.795613	1	0
ENSG00000261789	AC023830.2	-0.0640354	1	0							ENSG00000261789	AC023830.2	0.744616	1	0							ENSG00000261789	AC023830.2	0.795613	1	0
ENSG00000278434	AC023830.3	-1.06404	0.988019	0.0052347							ENSG00000278434	AC023830.3	-0.255384	1	0							ENSG00000278434	AC023830.3	0.795613	1	0
ENSG00000267638	AC023855.1	-0.0640354	1	0							ENSG00000267638	AC023855.1	-0.255384	1	0							ENSG00000267638	AC023855.1	-0.204387	1	0
ENSG00000249509	AC023886.1	1.93596	0.881376	0.0548388							ENSG00000249509	AC023886.1	-0.255384	1	0							ENSG00000249509	AC023886.1	0.795613	1	0
ENSG00000259178	AC023906.2	0.935965	1	0							ENSG00000259178	AC023906.2	-0.255384	1	0							ENSG00000259178	AC023906.2	0.795613	1	0
ENSG00000259327	AC023906.3	2.52093	0.668908	0.174634							ENSG00000259327	AC023906.3	-0.255384	1	0							ENSG00000259327	AC023906.3	0.210651	1	0
ENSG00000259709	AC023906.4	-0.0640354	1	0							ENSG00000259709	AC023906.4	-0.255384	1	0							ENSG00000259709	AC023906.4	0.795613	1	0
ENSG00000259712	AC023906.5	-0.648998	0.988019	0.0052347							ENSG00000259712	AC023906.5	-0.255384	1	0							ENSG00000259712	AC023906.5	0.795613	0.92162	0.0354483
ENSG00000261136	AC023908.3	-0.40799	0.988019	0.0052347							ENSG00000261136	AC023908.3	-1.84035	0.363367	0.439655							ENSG00000261136	AC023908.3	0.210651	1	0
ENSG00000255351	AC023946.1	2.52093	0.662798	0.178619							ENSG00000255351	AC023946.1	-0.255384	1	0							ENSG00000255351	AC023946.1	-0.789349	0.866508	0.0622274
ENSG00000264365	AC023983.1	0.935965	1	0							ENSG00000264365	AC023983.1	-0.255384	1	0							ENSG00000264365	AC023983.1	-0.204387	1	0
ENSG00000250781	AC024022.1	1.93596	0.881376	0.0548388							ENSG00000250781	AC024022.1	-0.255384	1	0							ENSG00000250781	AC024022.1	0.795613	1	0
ENSG00000228334	AC024028.1	-0.0640354	1	0							ENSG00000228334	AC024028.1	-1.25538	0.826565	0.082723							ENSG00000228334	AC024028.1	0.795613	1	0
ENSG00000271870	AC024060.2	-0.87139	0.729041	0.137248							ENSG00000271870	AC024060.2	0.230043	1	0							ENSG00000271870	AC024060.2	0.496053	0.820022	0.0861742
ENSG00000267904	AC024075.1	-0.179513	1	0							ENSG00000267904	AC024075.1	-0.609021	0.741821	0.129701							ENSG00000267904	AC024075.1	0.598576	0.52033	0.283721
ENSG00000269044	AC024075.2	-0.230045	1	0							ENSG00000269044	AC024075.2	-1.29491	0.0899241	1.04612							ENSG00000269044	AC024075.2	0.759087	0.346447	0.460363
ENSG00000269427	AC024075.3	-0.648998	1	0							ENSG00000269427	AC024075.3	-1.25538	0.826565	0.082723							ENSG00000269427	AC024075.3	0.795613	0.955018	0.0199883
ENSG00000230649	AC024084.1	-0.0640354	1	0							ENSG00000230649	AC024084.1	-0.255384	1	0							ENSG00000230649	AC024084.1	-1.20439	0.875204	0.0578907
ENSG00000251325	AC024132.3	0.935965	1	0							ENSG00000251325	AC024132.3	-0.255384	1	0							ENSG00000251325	AC024132.3	0.795613	1	0
ENSG00000255968	AC024145.1	-0.648998	1	0							ENSG00000255968	AC024145.1	-0.255384	1	0							ENSG00000255968	AC024145.1	0.795613	1	0
ENSG00000248515	AC024230.1	0.935965	1	0							ENSG00000248515	AC024230.1	-1.25538	0.826565	0.082723							ENSG00000248515	AC024230.1	0.795613	1	0
ENSG00000272969	AC024243.1	-1.06404	0.988019	0.0052347							ENSG00000272969	AC024243.1	-0.255384	1	0							ENSG00000272969	AC024243.1	0.0586474	1	0
ENSG00000269514	AC024257.3	-0.764475	0.881376	0.0548388							ENSG00000269514	AC024257.3	0.744616	0.826565	0.082723							ENSG00000269514	AC024257.3	0.380576	0.856337	0.0673553
ENSG00000273765	AC024257.4	1.93596	0.881376	0.0548388							ENSG00000273765	AC024257.4	-0.255384	1	0							ENSG00000273765	AC024257.4	1.79561	0.715947	0.145119
ENSG00000275228	AC024257.5	0.935965	1	0							ENSG00000275228	AC024257.5	0.744616	1	0							ENSG00000275228	AC024257.5	1.79561	0.715947	0.145119
ENSG00000264066	AC024267.1	0.935965	1	0							ENSG00000264066	AC024267.1	1.74462	0.610251	0.214492							ENSG00000264066	AC024267.1	0.795613	0.875204	0.0578907
ENSG00000264304	AC024267.3	0.935965	1	0							ENSG00000264304	AC024267.3	-0.255384	1	0							ENSG00000264304	AC024267.3	-0.204387	1	0
ENSG00000265845	AC024267.4	-0.0640354	1	0							ENSG00000265845	AC024267.4	-0.255384	1	0							ENSG00000265845	AC024267.4	-0.204387	1	0
ENSG00000265908	AC024267.5	0.935965	1	0							ENSG00000265908	AC024267.5	-0.255384	1	0							ENSG00000265908	AC024267.5	0.795613	1	0
ENSG00000266642	AC024267.6	0.935965	1	0							ENSG00000266642	AC024267.6	-0.255384	1	0							ENSG00000266642	AC024267.6	1.79561	0.715947	0.145119
ENSG00000260608	AC024270.4	-0.0640354	1	0							ENSG00000260608	AC024270.4	-0.255384	1	0							ENSG00000260608	AC024270.4	-0.204387	1	0
ENSG00000286872	AC024270.5	2.93596	0.000381441	3.41857							ENSG00000286872	AC024270.5	-1.25538	0.826565	0.082723							ENSG00000286872	AC024270.5	-0.121925	1	0
ENSG00000262410	AC024361.1	0.935965	1	0							ENSG00000262410	AC024361.1	-0.255384	1	0							ENSG00000262410	AC024361.1	0.795613	1	0
ENSG00000263063	AC024361.2	-0.648998	0.988019	0.0052347							ENSG00000263063	AC024361.2	-1.25538	0.826565	0.082723							ENSG00000263063	AC024361.2	0.795613	1	0
ENSG00000269924	AC024451.4	-0.648998	0.988019	0.0052347							ENSG00000269924	AC024451.4	-1.84035	0.634828	0.197344							ENSG00000269924	AC024451.4	1.38058	0.559833	0.251942
ENSG00000254653	AC024475.1	0.935965	1	0							ENSG00000254653	AC024475.1	-1.25538	0.826565	0.082723							ENSG00000254653	AC024475.1	0.795613	1	0
ENSG00000236833	AC024560.1	0.935965	1	0							ENSG00000236833	AC024560.1	0.744616	1	0							ENSG00000236833	AC024560.1	0.795613	1	0
ENSG00000273308	AC024560.3	-0.0640354	1	0							ENSG00000273308	AC024560.3	-0.255384	1	0							ENSG00000273308	AC024560.3	0.795613	1	0
ENSG00000286909	AC024560.4	-0.344143	1	0							ENSG00000286909	AC024560.4	0.0665442	1	0							ENSG00000286909	AC024560.4	0.0586474	1	0
ENSG00000287286	AC024560.5	-0.183945	1	0							ENSG00000287286	AC024560.5	-0.865437	0.400744	0.397133							ENSG00000287286	AC024560.5	0.584109	0.715947	0.145119
ENSG00000267277	AC024575.1	-0.163571	1	0							ENSG00000267277	AC024575.1	-0.255384	1	0							ENSG00000267277	AC024575.1	-1.20439	0.875204	0.0578907
ENSG00000249894	AC024581.1	0.935965	1	0							ENSG00000249894	AC024581.1	-0.255384	1	0							ENSG00000249894	AC024581.1	0.795613	1	0
ENSG00000246214	AC024588.1	0.12861	1	0							ENSG00000246214	AC024588.1	2.06654	0.873577	0.0586987							ENSG00000246214	AC024588.1	-2.20439	0.41328	0.383756
ENSG00000266941	AC024592.1	0.935965	1	0							ENSG00000266941	AC024592.1	-0.255384	1	0							ENSG00000266941	AC024592.1	0.795613	1	0
ENSG00000279668	AC024610.2	-0.0640354	1	0							ENSG00000279668	AC024610.2	-0.255384	1	0							ENSG00000279668	AC024610.2	0.795613	1	0
ENSG00000276272	AC024884.2	0.935965	1	0							ENSG00000276272	AC024884.2	-0.255384	1	0							ENSG00000276272	AC024884.2	1.79561	0.715947	0.145119
ENSG00000247903	AC024896.1	-0.0640354	1	0							ENSG00000247903	AC024896.1	-1.25538	0.826565	0.082723							ENSG00000247903	AC024896.1	0.473685	0.977556	0.00985828
ENSG00000255910	AC024901.1	0.935965	1	0							ENSG00000255910	AC024901.1	-0.255384	1	0							ENSG00000255910	AC024901.1	-0.204387	1	0
ENSG00000274021	AC024909.1	-1.38596	0.800419	0.0966824							ENSG00000274021	AC024909.1	1.74462	0.699147	0.155431							ENSG00000274021	AC024909.1	0.866002	0.530456	0.27535
ENSG00000272656	AC024933.1	-1.06404	0.988019	0.0052347							ENSG00000272656	AC024933.1	-0.255384	1	0							ENSG00000272656	AC024933.1	-0.789349	0.875204	0.0578907
ENSG00000177340	AC024940.1	0.381376	0.934418	0.0294588							ENSG00000177340	AC024940.1	0.744616	1	0							ENSG00000177340	AC024940.1	-1.31986	0.679817	0.167608
ENSG00000275097	AC024940.6	1.42139	0.662798	0.178619							ENSG00000275097	AC024940.6	-2.57731	0.290138	0.537395							ENSG00000275097	AC024940.6	1.11754	0.715947	0.145119
ENSG00000281333	AC024941.2	0.935965	1	0							ENSG00000281333	AC024941.2	-0.255384	1	0							ENSG00000281333	AC024941.2	-0.789349	0.866508	0.0622274
ENSG00000257496	AC025031.1	-0.0640354	1	0							ENSG00000257496	AC025031.1	-1.84035	0.634828	0.197344							ENSG00000257496	AC025031.1	1.79561	0.715947	0.145119
ENSG00000258096	AC025031.2	0.935965	1	0							ENSG00000258096	AC025031.2	-0.255384	1	0							ENSG00000258096	AC025031.2	1.79561	0.715947	0.145119
ENSG00000274591	AC025031.3	-1.06404	0.423398	0.373251							ENSG00000274591	AC025031.3	1.25919	0.433852	0.362659							ENSG00000274591	AC025031.3	-1.20439	0.315737	0.500675
ENSG00000275481	AC025031.4	-0.970926	0.851882	0.0696206							ENSG00000275481	AC025031.4	-0.255384	1	0							ENSG00000275481	AC025031.4	-0.526315	0.879795	0.0556184
ENSG00000258302	AC025034.1	-1.38596	0.800419	0.0966824							ENSG00000258302	AC025034.1	-0.255384	1	0							ENSG00000258302	AC025034.1	0.473685	0.99249	0.00327393
ENSG00000259188	AC025040.1	-0.648998	0.988019	0.0052347							ENSG00000259188	AC025040.1	0.744616	1	0							ENSG00000259188	AC025040.1	0.795613	0.92162	0.0354483
ENSG00000259595	AC025043.1	-0.0640354	1	0							ENSG00000259595	AC025043.1	-0.255384	1	0							ENSG00000259595	AC025043.1	-0.204387	1	0
ENSG00000267248	AC025048.2	-0.0640354	1	0							ENSG00000267248	AC025048.2	0.744616	1	0							ENSG00000267248	AC025048.2	0.506106	0.850307	0.0704244
ENSG00000267416	AC025048.4	-1.06404	0.881376	0.0548388							ENSG00000267416	AC025048.4	0.744616	1	0							ENSG00000267416	AC025048.4	-0.981995	0.459008	0.33818
ENSG00000286435	AC025048.7	-1.06404	0.988019	0.0052347							ENSG00000286435	AC025048.7	-0.255384	1	0							ENSG00000286435	AC025048.7	0.795613	1	0
[truncated: 23,010 more rows]

## Sheet: Fig. 3b
Baby A11
FeatureID	FeatureName	Enterobacter MCS Log2 Fold Change	Enterobacter MCS P-Value	minuslog10padj
ENSG00000121410	A1BG	0.470765	0.934249	0.0295372		Enterobacter MCS Day 3		n=826 PBMC
ENSG00000268895	A1BG-AS1	0.518294	1	0		versus
ENSG00000175899	A2M	0.518294	1	0		Enterobacter MCS closest sample		n=1919 PBMC
ENSG00000245105	A2M-AS1	0.114938	1	0
ENSG00000166535	A2ML1	-1.06667	1	0
ENSG00000256661	A2ML1-AS1	-1.06667	1	0
ENSG00000128274	A4GALT	-1.06667	1	0
ENSG00000094914	AAAS	0.518294	0.952039	0.0213451
ENSG00000081760	AACS	0.0908726	1	0
ENSG00000109576	AADAT	-1.06667	1	0		Haemaglobin genes filtered prior to analysis
ENSG00000103591	AAGAB	0.518294	0.952039	0.0213451		FeatureName	Approved name
ENSG00000115977	AAK1	-0.0451652	1	0		HBA1	hemoglobin subunit alpha 1
ENSG00000087884	AAMDC	0.850869	0.669133	0.174487		HBA2	hemoglobin subunit alpha 2
ENSG00000127837	AAMP	-0.178314	1	0		HBB	hemoglobin subunit beta
ENSG00000129673	AANAT	-1.06667	1	0		HBD	hemoglobin subunit delta
ENSG00000131043	AAR2	-0.36365	1	0		HBE1	hemoglobin subunit epsilon 1
ENSG00000205002	AARD	-1.06667	1	0		HBG1	hemoglobin subunit gamma 1
ENSG00000090861	AARS	0.155724	1	0		HBG2	hemoglobin subunit gamma 2
ENSG00000124608	AARS2	0.518294	1	0		HBM	hemoglobin subunit mu
ENSG00000266967	AARSD1	0.437098	0.952039	0.0213451		HBQ1	hemoglobin subunit theta 1
ENSG00000157426	AASDH	-0.14222	1	0		HBZ	hemoglobin subunit zeta
ENSG00000149313	AASDHPPT	-0.612951	0.569974	0.244145
ENSG00000008311	AASS	1.25526	1	0
ENSG00000215458	AATBC	-0.0666687	1	0
ENSG00000275700	AATF	0.127504	1	0
ENSG00000181409	AATK	-0.0666687	1	0
ENSG00000281376	ABALON	-1.06667	1	0
ENSG00000183044	ABAT	0.590444	0.952039	0.0213451
ENSG00000165029	ABCA1	0.573789	0.933252	0.0300009
ENSG00000154263	ABCA10	-1.06667	1	0
ENSG00000144452	ABCA12	-1.06667	1	0
ENSG00000179869	ABCA13	-1.06667	1	0
ENSG00000107331	ABCA2	0.670297	0.952039	0.0213451
ENSG00000167972	ABCA3	1.51829	1	0
ENSG00000154265	ABCA5	0.0443626	1	0
ENSG00000154262	ABCA6	-0.481706	1	0
ENSG00000064687	ABCA7	-0.123252	1	0
ENSG00000141338	ABCA8	-1.06667	1	0
ENSG00000154258	ABCA9	-0.0666687	1	0
ENSG00000231749	ABCA9-AS1	-1.06667	1	0
ENSG00000085563	ABCB1	-0.344203	1	0
ENSG00000135776	ABCB10	0.740686	0.900043	0.0457366
ENSG00000073734	ABCB11	-1.06667	1	0
ENSG00000005471	ABCB4	0.518294	1	0
ENSG00000004846	ABCB5	-1.06667	1	0
ENSG00000115657	ABCB6	0.8078	1	0
ENSG00000131269	ABCB7	0.239993	1	0
ENSG00000197150	ABCB8	0.272133	1	0
ENSG00000150967	ABCB9	0.611403	1	0
ENSG00000103222	ABCC1	0.0947948	1	0
ENSG00000124574	ABCC10	0.456893	1	0
ENSG00000121270	ABCC11	-2.06667	0.952039	0.0213451
ENSG00000023839	ABCC2	-1.06667	1	0
ENSG00000108846	ABCC3	-0.0666687	1	0
ENSG00000125257	ABCC4	-0.0666687	1	0
ENSG00000114770	ABCC5	0.187088	1	0
ENSG00000091262	ABCC6	-1.06667	1	0
ENSG00000069431	ABCC9	-1.06667	1	0
ENSG00000101986	ABCD1	1.93333	0.218651	0.660248
ENSG00000173208	ABCD2	1.93333	0.54484	0.263731
ENSG00000117528	ABCD3	-0.597183	0.792022	0.101263
ENSG00000119688	ABCD4	0.210865	1	0
ENSG00000164163	ABCE1	-0.0615618	1	0
ENSG00000204574	ABCF1	-0.307059	0.952039	0.0213451
ENSG00000033050	ABCF2	0.300114	1	0
ENSG00000161204	ABCF3	0.0207942	1	0
ENSG00000160179	ABCG1	-0.174309	1	0
ENSG00000118777	ABCG2	0.518294	1	0
ENSG00000143921	ABCG8	-0.329703	1	0
ENSG00000143994	ABHD1	0.518294	1	0
ENSG00000144827	ABHD10	-0.054696	1	0
ENSG00000106077	ABHD11	0.477652	1	0
ENSG00000100997	ABHD12	-0.189153	1	0
ENSG00000131969	ABHD12B	-1.06667	1	0
ENSG00000139826	ABHD13	-0.479242	0.771389	0.112727
ENSG00000248487	ABHD14A	0.239993	1	0
ENSG00000114779	ABHD14B	-0.303369	0.952039	0.0213451
ENSG00000168792	ABHD15	0.0588622	1	0
ENSG00000264031	ABHD15-AS1	-1.06667	1	0
ENSG00000204427	ABHD16A	0.294079	1	0
ENSG00000129968	ABHD17A	0.542412	0.709235	0.14921
ENSG00000107362	ABHD17B	-0.149131	1	0
ENSG00000136379	ABHD17C	-0.0666687	1	0
ENSG00000164074	ABHD18	0.298981	1	0
ENSG00000140526	ABHD2	1.32035	0.317264	0.49858
ENSG00000158201	ABHD3	-0.371523	0.952039	0.0213451
ENSG00000100439	ABHD4	-0.0666687	1	0
ENSG00000011198	ABHD5	-0.539422	0.82181	0.0852288
ENSG00000163686	ABHD6	-1.06667	1	0
ENSG00000127220	ABHD8	0.286968	1	0
ENSG00000136754	ABI1	-0.132978	1	0
ENSG00000138443	ABI2	-0.1922	1	0
ENSG00000108798	ABI3	1.53424	0.236135	0.626839
ENSG00000154175	ABI3BP	-1.06667	1	0
ENSG00000119328	ABITRAM	0.801228	0.731035	0.136062
ENSG00000097007	ABL1	-0.243546	1	0
ENSG00000143322	ABL2	0.281255	1	0
ENSG00000099204	ABLIM1	-0.166381	1	0
ENSG00000163995	ABLIM2	0.518294	1	0
ENSG00000173210	ABLIM3	-1.06667	1	0
ENSG00000175164	ABO	0.128347	1	0
ENSG00000159842	ABR	0.8078	0.871324	0.0598204
ENSG00000174429	ABRA	-1.06667	1	0
ENSG00000146386	ABRACL	0.564633	0.638862	0.194593
ENSG00000163322	ABRAXAS1	0.0595084	1	0
ENSG00000165660	ABRAXAS2	-0.543107	0.831271	0.0802572
ENSG00000146109	ABT1	0.0962699	1	0
ENSG00000114626	ABTB1	-0.182146	1	0
ENSG00000166016	ABTB2	-0.481706	1	0
ENSG00000260246	AC000032.1	-1.06667	1	0
ENSG00000282816	AC000035.1	-0.0666687	1	0
ENSG00000286742	AC000065.1	-1.06667	1	0
ENSG00000287932	AC000065.2	-0.0666687	1	0
ENSG00000185065	AC000068.1	-1.65163	0.952039	0.0213451
ENSG00000273212	AC000068.2	-0.0666687	1	0
ENSG00000273300	AC000068.3	-1.06667	1	0
ENSG00000286367	AC000072.1	-1.06667	1	0
ENSG00000287146	AC000085.1	-3.06667	0.561621	0.250557
ENSG00000243107	AC000120.1	-1.06667	1	0
ENSG00000278727	AC000403.1	-1.06667	1	0
ENSG00000274898	AC001226.1	-1.06667	1	0
ENSG00000272330	AC002044.1	-1.06667	1	0
ENSG00000273216	AC002059.1	-0.0666687	1	0
ENSG00000233420	AC002069.2	-1.06667	1	0
ENSG00000248636	AC002070.1	-1.06667	1	0
ENSG00000285090	AC002074.1	-0.0666687	1	0
ENSG00000265975	AC002091.1	-1.06667	1	0
ENSG00000266389	AC002091.2	0.518294	1	0
ENSG00000265618	AC002094.2	-0.0666687	1	0
ENSG00000277450	AC002094.4	0.103256	1	0
ENSG00000267698	AC002116.2	0.933331	1	0
ENSG00000268947	AC002128.1	0.518294	1	0
ENSG00000271366	AC002128.2	-1.06667	1	0
ENSG00000259242	AC002306.1	-0.259314	1	0
ENSG00000235560	AC002310.1	0.213439	1	0
ENSG00000239791	AC002310.2	-0.0666687	1	0
ENSG00000286712	AC002331.1	-2.06667	0.952039	0.0213451
ENSG00000261433	AC002347.1	-1.06667	1	0
ENSG00000286163	AC002377.1	-1.06667	1	0
ENSG00000227863	AC002383.1	-0.0666687	1	0
ENSG00000267049	AC002398.1	-1.06667	1	0
ENSG00000267328	AC002398.2	-1.06667	1	0
ENSG00000276851	AC002401.4	-0.481706	1	0
ENSG00000283638	AC002407.1	-0.0666687	1	0
ENSG00000236197	AC002429.2	-1.06667	1	0
ENSG00000231170	AC002451.1	-1.06667	1	0
ENSG00000237819	AC002454.1	2.39276	0.210224	0.677318
ENSG00000223969	AC002456.1	-1.06667	1	0
ENSG00000286411	AC002458.1	-1.06667	1	0
ENSG00000260188	AC002464.1	-2.06667	0.952039	0.0213451
ENSG00000241764	AC002467.1	-0.0666687	1	0
ENSG00000272829	AC002470.1	1.51829	0.824759	0.0836727
ENSG00000232949	AC002480.2	-2.06667	0.952039	0.0213451
ENSG00000233214	AC002511.2	-1.06667	1	0
ENSG00000259810	AC002519.1	-1.06667	1	0
ENSG00000287829	AC002542.6	-1.06667	1	0
ENSG00000267653	AC002546.1	-1.06667	1	0
ENSG00000261312	AC002550.1	-0.481706	1	0
ENSG00000276571	AC002550.2	0.518294	1	0
ENSG00000261736	AC002551.1	-1.06667	1	0
ENSG00000227782	AC002553.1	-0.366229	1	0
ENSG00000275413	AC002553.2	-0.1922	1	0
ENSG00000261872	AC002558.2	-2.06667	0.952039	0.0213451
ENSG00000262265	AC002558.3	0.193567	1	0
ENSG00000268266	AC003005.2	-1.06667	1	0
ENSG00000285486	AC003043.2	-1.06667	1	0
ENSG00000287523	AC003044.1	-2.06667	0.952039	0.0213451
ENSG00000287672	AC003086.1	-0.0666687	1	0
ENSG00000236453	AC003092.1	-0.0666687	1	0
ENSG00000287093	AC003093.1	-1.06667	1	0
ENSG00000260793	AC003102.1	-0.1777	1	0
ENSG00000279159	AC003681.1	0.596296	0.934249	0.0295372
ENSG00000268392	AC003682.1	-1.06667	1	0
ENSG00000268564	AC003956.1	0.518294	1	0
ENSG00000263280	AC003965.1	-1.06667	1	0
ENSG00000236536	AC003986.3	-1.06667	1	0
ENSG00000234223	AC003988.1	-1.06667	1	0
ENSG00000228113	AC003991.1	0.518294	1	0
ENSG00000254003	AC003991.2	-1.06667	1	0
ENSG00000237903	AC004000.1	-1.06667	1	0
ENSG00000262482	AC004034.1	-0.0666687	1	0
ENSG00000230612	AC004039.1	-1.06667	1	0
ENSG00000248242	AC004053.1	-1.06667	1	0
ENSG00000273447	AC004067.1	0.103256	1	0
ENSG00000251259	AC004069.1	0.255259	1	0
ENSG00000276449	AC004076.2	-0.651631	1	0
ENSG00000254180	AC004083.1	-1.06667	1	0
ENSG00000271133	AC004130.2	-1.06667	1	0
ENSG00000263571	AC004147.2	-1.06667	1	0
ENSG00000263272	AC004148.1	0.590444	0.952039	0.0213451
ENSG00000267666	AC004156.1	-0.651631	1	0
ENSG00000260664	AC004158.1	-1.06667	1	0
ENSG00000230333	AC004160.1	-1.06667	1	0
ENSG00000267457	AC004223.2	-1.06667	1	0
ENSG00000273687	AC004223.4	-0.481706	1	0
ENSG00000262899	AC004232.1	-0.481706	1	0
ENSG00000262362	AC004233.1	-1.06667	1	0
ENSG00000272079	AC004233.2	-1.06667	1	0
ENSG00000274367	AC004233.3	-1.06667	1	0
ENSG00000257433	AC004241.1	0.0708349	1	0
ENSG00000274902	AC004241.2	-0.0666687	1	0
ENSG00000276390	AC004241.3	-0.123252	1	0
ENSG00000263990	AC004253.1	-1.06667	1	0
ENSG00000269635	AC004257.1	-1.06667	1	0
ENSG00000275936	AC004263.1	-1.06667	1	0
ENSG00000286067	AC004263.2	0.0708349	1	0
ENSG00000268812	AC004264.1	-1.06667	1	0
ENSG00000281530	AC004461.2	-1.06667	1	0
ENSG00000268069	AC004466.1	0.518294	1	0
ENSG00000274737	AC004466.2	0.518294	1	0
ENSG00000276691	AC004466.3	-1.06667	1	0
ENSG00000223461	AC004471.1	-1.06667	1	0
ENSG00000263412	AC004477.1	0.255259	1	0
ENSG00000266341	AC004477.2	-1.06667	1	0
ENSG00000278765	AC004477.3	-1.06667	1	0
ENSG00000267122	AC004490.1	-1.06667	1	0
ENSG00000272072	AC004492.1	0.518294	1	0
ENSG00000262312	AC004494.1	0.255259	1	0
ENSG00000286921	AC004522.4	-0.0666687	1	0
ENSG00000286923	AC004522.5	-0.481706	1	0
ENSG00000266990	AC004528.1	-1.06667	1	0
ENSG00000274177	AC004528.2	-2.06667	0.952039	0.0213451
ENSG00000214870	AC004540.1	-0.481706	1	0
ENSG00000225792	AC004540.2	0.933331	1	0
ENSG00000269972	AC004542.1	-1.06667	1	0
ENSG00000269987	AC004542.2	-1.06667	1	0
ENSG00000257452	AC004551.1	-1.06667	1	0
ENSG00000282840	AC004554.2	-1.06667	1	0
ENSG00000276345	AC004556.3	-0.0666687	1	0
ENSG00000262298	AC004584.1	-1.06667	1	0
ENSG00000263120	AC004584.3	-0.0666687	1	0
ENSG00000266088	AC004585.1	1.68057	0.323604	0.489986
ENSG00000285081	AC004593.2	-2.06667	0.952039	0.0213451
ENSG00000285162	AC004593.3	-1.06667	1	0
ENSG00000267394	AC004596.1	-1.06667	1	0
ENSG00000267285	AC004672.2	-1.06667	1	0
ENSG00000265206	AC004687.1	0.978655	0.179255	0.74653
ENSG00000286788	AC004687.3	-1.06667	1	0
ENSG00000261996	AC004706.1	0.518294	1	0
ENSG00000282936	AC004706.3	-1.06667	1	0
ENSG00000285704	AC004765.1	-0.0666687	1	0
ENSG00000227495	AC004771.1	0.392763	1	0
ENSG00000234203	AC004771.2	-1.06667	1	0
ENSG00000262227	AC004771.3	-2.65163	0.794727	0.099782
ENSG00000262429	AC004771.4	2.25526	0.729736	0.136834
ENSG00000177369	AC004797.1	-0.0666687	1	0
ENSG00000257985	AC004801.4	-1.06667	1	0
ENSG00000276814	AC004801.6	-2.65163	0.865615	0.062675
ENSG00000250132	AC004803.1	-0.481706	1	0
ENSG00000277283	AC004812.2	0.0429558	1	0
ENSG00000259153	AC004816.1	-0.844276	0.993702	0.00274377
ENSG00000275630	AC004816.2	0.518294	1	0
ENSG00000269927	AC004817.3	-2.65163	0.146582	0.833919
ENSG00000269945	AC004817.4	-1.06667	1	0
ENSG00000286423	AC004817.5	-0.0666687	1	0
ENSG00000274818	AC004825.2	-0.378613	1	0
ENSG00000287643	AC004825.3	-1.06667	1	0
ENSG00000286333	AC004828.2	-0.0666687	1	0
ENSG00000181123	AC004832.1	-1.06667	1	0
ENSG00000272689	AC004832.4	-0.0666687	1	0
ENSG00000273350	AC004832.5	-1.06667	1	0
ENSG00000273428	AC004832.6	-0.761814	0.952039	0.0213451
ENSG00000284523	AC004834.1	-0.0666687	1	0
ENSG00000228554	AC004837.2	-1.06667	1	0
ENSG00000287584	AC004837.4	-1.42924	0.792022	0.101263
ENSG00000272854	AC004839.2	-1.06667	1	0
ENSG00000258376	AC004846.1	0.255259	1	0
ENSG00000258944	AC004846.2	1.34837	0.838391	0.0765532
ENSG00000260997	AC004847.1	0.992225	0.727599	0.138108
ENSG00000272768	AC004854.2	-0.674351	0.952039	0.0213451
ENSG00000239636	AC004865.2	0.97286	0.830982	0.0804081
ENSG00000273419	AC004877.1	-1.06667	1	0
ENSG00000232396	AC004882.1	-1.06667	1	0
ENSG00000242154	AC004884.2	0.740686	1	0
ENSG00000244198	AC004889.1	0.454163	0.95401	0.0204473
ENSG00000286305	AC004893.3	0.933331	1	0
ENSG00000231704	AC004895.1	-1.06667	1	0
ENSG00000285518	AC004900.1	-0.0666687	1	0
ENSG00000237286	AC004906.1	-1.06667	1	0
ENSG00000272812	AC004908.2	0.740686	1	0
ENSG00000273402	AC004908.3	0.255259	1	0
ENSG00000244701	AC004918.1	-1.36212	0.225642	0.646581
ENSG00000270157	AC004918.4	-0.651631	1	0
ENSG00000273341	AC004921.1	-1.06667	1	0
ENSG00000287519	AC004921.2	-1.06667	1	0
ENSG00000255306	AC004923.4	-0.0666687	1	0
ENSG00000287574	AC004938.2	-0.259314	1	0
ENSG00000228151	AC004941.1	-1.06667	1	0
ENSG00000259209	AC004943.1	-1.06667	1	0
ENSG00000259768	AC004943.2	0.255259	1	0
ENSG00000279206	AC004943.3	-1.06667	1	0
ENSG00000286507	AC004947.3	-1.06667	1	0
ENSG00000272745	AC004948.1	-2.06667	0.952039	0.0213451
ENSG00000283117	AC004949.1	-1.06667	1	0
ENSG00000228434	AC004951.1	-0.38217	1	0
ENSG00000238358	AC004969.1	-1.06667	1	0
ENSG00000226661	AC004973.1	-1.06667	1	0
ENSG00000285612	AC004974.1	-0.481706	1	0
ENSG00000272732	AC004982.1	0.518294	1	0
ENSG00000272894	AC004982.2	-0.218672	1	0
ENSG00000203446	AC004988.1	-0.0666687	1	0
ENSG00000232756	AC004990.1	-2.06667	0.952039	0.0213451
ENSG00000273387	AC005005.3	-0.0666687	1	0
ENSG00000278920	AC005005.4	-1.65163	0.952039	0.0213451
ENSG00000231255	AC005009.1	-1.06667	1	0
ENSG00000233073	AC005009.2	-0.0666687	1	0
ENSG00000272361	AC005014.2	-2.06667	0.782139	0.106716
ENSG00000270462	AC005034.2	-0.0666687	1	0
ENSG00000270696	AC005034.3	-1.06667	1	0
ENSG00000270996	AC005034.4	0.518294	1	0
ENSG00000271452	AC005034.5	0.255259	1	0
ENSG00000286045	AC005034.6	-1.06667	1	0
ENSG00000183308	AC005037.1	3.02079	0.190841	0.719328
ENSG00000286218	AC005040.2	-1.06667	1	0
ENSG00000286623	AC005041.4	0.933331	1	0
ENSG00000286883	AC005041.5	-0.0666687	1	0
ENSG00000273055	AC005046.1	-1.3886	0.952039	0.0213451
ENSG00000267052	AC005050.1	-1.06667	1	0
ENSG00000286076	AC005050.3	-1.06667	1	0
ENSG00000286366	AC005052.2	-2.06667	0.952039	0.0213451
ENSG00000243004	AC005062.1	0.518294	1	0
ENSG00000272918	AC005070.3	-0.403704	1	0
ENSG00000287631	AC005071.1	-1.06667	1	0
ENSG00000272219	AC005072.1	0.518294	1	0
ENSG00000224046	AC005076.1	0.373904	1	0
ENSG00000287815	AC005081.1	-1.06667	1	0
ENSG00000226816	AC005082.1	0.740686	1	0
ENSG00000285926	AC005082.2	-1.06667	1	0
ENSG00000233834	AC005083.1	2.25526	0.709235	0.14921
ENSG00000261535	AC005086.2	-1.06667	1	0
ENSG00000274080	AC005089.1	-2.06667	0.952039	0.0213451
ENSG00000229893	AC005091.1	0.933331	1	0
ENSG00000259294	AC005096.1	-1.06667	1	0
ENSG00000260951	AC005100.1	-1.06667	1	0
ENSG00000288080	AC005104.3	-1.06667	1	0
ENSG00000272568	AC005162.3	-1.06667	1	0
ENSG00000223561	AC005165.1	-1.65163	0.952039	0.0213451
ENSG00000287096	AC005165.3	-0.0666687	1	0
ENSG00000269694	AC005197.1	-1.06667	1	0
ENSG00000236352	AC005220.1	-1.06667	1	0
ENSG00000266378	AC005224.2	-1.61687	0.0870711	1.06013
ENSG00000266709	AC005224.3	-1.3886	0.957981	0.0186432
ENSG00000258443	AC005225.1	-1.06667	1	0
ENSG00000258603	AC005225.2	-0.0666687	1	0
ENSG00000273314	AC005229.4	0.670297	1	0
ENSG00000225521	AC005237.1	-1.06667	1	0
ENSG00000268030	AC005253.1	-1.5521	0.887398	0.0518814
ENSG00000268983	AC005253.2	-1.06667	1	0
ENSG00000286880	AC005258.2	-1.06667	1	0
ENSG00000268205	AC005261.1	-0.416415	0.952039	0.0213451
ENSG00000268678	AC005261.2	-2.65163	0.778239	0.108887
ENSG00000267551	AC005264.1	-0.0666687	1	0
ENSG00000263707	AC005277.1	-1.06667	1	0
ENSG00000251393	AC005280.1	-1.06667	1	0
ENSG00000284930	AC005280.2	-2.06667	0.778239	0.108887
ENSG00000266469	AC005288.1	1.25526	0.952039	0.0213451
ENSG00000233852	AC005304.1	-2.06667	0.952039	0.0213451
ENSG00000265494	AC005304.2	-1.06667	1	0
ENSG00000266744	AC005304.3	-1.65163	0.952039	0.0213451
ENSG00000267283	AC005306.1	0.213439	1	0
ENSG00000248015	AC005329.1	-0.0666687	1	0
ENSG00000267755	AC005329.2	-1.06667	1	0
ENSG00000280486	AC005329.3	0.518294	1	0
ENSG00000265100	AC005332.1	0.373904	1	0
ENSG00000267731	AC005332.2	0.518294	1	0
ENSG00000274561	AC005332.3	0.518294	1	0
ENSG00000274712	AC005332.4	0.246992	1	0
ENSG00000277476	AC005332.5	0.518294	1	0
ENSG00000278730	AC005332.6	-0.251093	1	0
ENSG00000278740	AC005332.7	-1.06667	1	0
ENSG00000268565	AC005339.1	-1.06667	1	0
ENSG00000203593	AC005342.1	-2.06667	0.952039	0.0213451
ENSG00000256706	AC005342.2	-1.06667	1	0
ENSG00000285627	AC005343.1	-0.481706	1	0
ENSG00000287698	AC005343.4	-1.06667	1	0
ENSG00000250994	AC005355.1	-1.06667	1	0
ENSG00000265489	AC005358.2	-2.06667	0.952039	0.0213451
ENSG00000277602	AC005363.2	-1.06667	1	0
ENSG00000275162	AC005391.1	-0.0666687	1	0
ENSG00000231412	AC005392.2	-1.06667	1	0
ENSG00000287249	AC005400.1	0.518294	1	0
ENSG00000266368	AC005410.2	-1.06667	1	0
ENSG00000259146	AC005476.2	-1.06667	1	0
ENSG00000270000	AC005479.2	-1.06667	1	0
ENSG00000258891	AC005480.1	0.933331	1	0
ENSG00000222012	AC005481.1	-2.28906	0.413548	0.383474
ENSG00000225647	AC005487.1	-2.06667	0.952039	0.0213451
ENSG00000267421	AC005498.2	-1.06667	1	0
ENSG00000269696	AC005498.3	0.933331	1	0
ENSG00000258559	AC005519.1	0.518294	1	0
ENSG00000259065	AC005520.2	0.670297	1	0
ENSG00000270140	AC005520.3	0.633771	1	0
ENSG00000273711	AC005520.5	-0.0666687	1	0
ENSG00000268536	AC005523.1	-1.06667	1	0
ENSG00000269604	AC005523.2	0.933331	0.638862	0.194593
ENSG00000234208	AC005529.1	-1.06667	1	0
ENSG00000230825	AC005532.1	1.25526	0.952039	0.0213451
ENSG00000224903	AC005534.1	0.255259	1	0
ENSG00000235852	AC005540.1	-1.48171	0.951614	0.0215392
ENSG00000266897	AC005546.1	-1.06667	1	0
ENSG00000214719	AC005562.1	1.74069	0.338124	0.470924
ENSG00000267320	AC005580.1	-1.06667	1	0
ENSG00000240449	AC005586.1	-1.06667	1	0
ENSG00000261305	AC005586.2	-1.06667	1	0
ENSG00000287203	AC005592.2	-1.06667	1	0
ENSG00000287884	AC005594.1	-1.06667	1	0
ENSG00000287154	AC005599.1	-1.06667	1	0
ENSG00000260107	AC005606.1	-1.06667	1	0
ENSG00000261790	AC005606.2	0.518294	1	0
ENSG00000269296	AC005614.1	-1.74474	0.625808	0.203559
ENSG00000267423	AC005616.1	-1.06667	1	0
ENSG00000272070	AC005618.1	-1.06667	1	0
ENSG00000279855	AC005618.2	-1.06667	1	0
ENSG00000288095	AC005618.4	-1.06667	1	0
ENSG00000261596	AC005632.3	-0.642171	0.829147	0.0813684
ENSG00000287809	AC005632.6	-0.481706	1	0
ENSG00000261886	AC005670.1	0.518294	1	0
ENSG00000262879	AC005670.3	1.16215	0.38602	0.41339
ENSG00000261490	AC005674.2	0.392763	1	0
ENSG00000286703	AC005682.2	-1.06667	1	0
ENSG00000263708	AC005695.2	-1.06667	1	0
ENSG00000273816	AC005695.3	-1.65163	0.952039	0.0213451
ENSG00000262050	AC005696.1	-1.06667	1	0
ENSG00000272770	AC005696.2	-1.06667	1	0
ENSG00000272911	AC005696.3	-1.06667	1	0
ENSG00000277200	AC005696.4	-2.65163	0.792022	0.101263
ENSG00000266527	AC005697.2	-1.06667	1	0
ENSG00000249631	AC005699.1	-1.06667	1	0
ENSG00000258472	AC005726.1	-0.481706	1	0
ENSG00000264608	AC005726.3	-0.0666687	1	0
ENSG00000265287	AC005726.5	-1.06667	0.778239	0.108887
ENSG00000261033	AC005730.2	-1.06667	1	0
ENSG00000266126	AC005730.3	-0.0666687	1	0
ENSG00000262185	AC005736.1	-0.0666687	1	0
ENSG00000254099	AC005740.3	-1.06667	1	0
ENSG00000271871	AC005740.4	-0.0666687	1	0
ENSG00000287726	AC005740.5	-1.06667	1	0
ENSG00000267044	AC005757.1	0.518294	1	0
ENSG00000268650	AC005759.1	-1.06667	1	0
ENSG00000287307	AC005772.2	-1.06667	1	0
ENSG00000266933	AC005775.1	-0.0666687	1	0
ENSG00000273218	AC005776.2	-1.06667	1	0
ENSG00000268189	AC005785.1	0.518294	1	0
ENSG00000267231	AC005786.2	-1.06667	1	0
ENSG00000267436	AC005786.3	0.518294	1	0
ENSG00000286629	AC005803.1	-1.06667	1	0
ENSG00000235415	AC005808.1	0.518294	1	0
ENSG00000265702	AC005821.1	-1.06667	1	0
ENSG00000226797	AC005828.1	-1.06667	1	0
ENSG00000256988	AC005833.2	-1.06667	1	0
ENSG00000261335	AC005837.1	-0.1922	1	0
ENSG00000277382	AC005837.4	-0.0666687	1	0
ENSG00000266538	AC005838.2	0.0588622	1	0
ENSG00000256433	AC005840.2	-1.06667	1	0
ENSG00000276718	AC005840.4	0.518294	1	0
ENSG00000258092	AC005841.1	-1.06667	1	0
ENSG00000256862	AC005842.1	0.917564	0.522175	0.282184
ENSG00000286997	AC005856.1	0.740686	1	0
ENSG00000267207	AC005884.1	-2.65163	0.778481	0.108752
ENSG00000264083	AC005899.1	-0.0666687	1	0
ENSG00000265139	AC005899.3	-1.06667	1	0
ENSG00000266385	AC005899.5	-1.06667	1	0
ENSG00000274341	AC005899.6	-1.06667	0.976595	0.0102857
ENSG00000278668	AC005899.7	-0.0666687	1	0
ENSG00000279762	AC005899.8	0.933331	1	0
ENSG00000256654	AC005906.2	-0.0666687	1	0
ENSG00000278356	AC005911.1	-1.06667	0.858516	0.0662518
ENSG00000275850	AC005912.2	-1.06667	1	0
ENSG00000287886	AC005914.1	-0.0666687	1	0
ENSG00000247011	AC005920.1	-0.481706	1	0
ENSG00000249870	AC005920.2	-1.06667	1	0
ENSG00000251665	AC005920.3	-1.06667	1	0
ENSG00000262006	AC005920.4	-1.06667	1	0
ENSG00000262967	AC005921.2	0.518294	0.952039	0.0213451
ENSG00000285829	AC005921.4	-1.06667	1	0
ENSG00000267469	AC005944.1	-0.218672	1	0
ENSG00000267205	AC005954.2	-1.06667	1	0
ENSG00000278627	AC005962.1	-0.481706	1	0
ENSG00000287337	AC005962.2	-2.06667	0.952039	0.0213451
ENSG00000283538	AC005972.3	-2.06667	0.952039	0.0213451
ENSG00000266869	AC005993.1	-1.06667	1	0
ENSG00000226824	AC006001.2	-0.388597	1	0
ENSG00000236795	AC006004.1	-1.06667	1	0
ENSG00000286912	AC006008.1	-0.744741	1	0
ENSG00000229591	AC006017.1	-2.06667	0.778239	0.108887
ENSG00000272638	AC006027.1	-1.06667	1	0
ENSG00000272908	AC006033.2	-0.0666687	1	0
ENSG00000286130	AC006040.1	-1.06667	1	0
ENSG00000227719	AC006042.1	-0.0666687	1	0
ENSG00000233108	AC006042.2	-1.06667	1	0
ENSG00000234141	AC006042.4	-0.481706	1	0
ENSG00000285892	AC006043.1	-1.06667	1	0
ENSG00000230084	AC006059.1	-0.0666687	1	0
ENSG00000287629	AC006059.5	-1.06667	1	0
ENSG00000287171	AC006062.1	-0.0666687	1	0
ENSG00000245667	AC006064.1	-1.06667	1	0
ENSG00000247853	AC006064.2	1.93333	0.792022	0.101263
ENSG00000255966	AC006064.3	-1.06667	1	0
ENSG00000269968	AC006064.4	0.740686	1	0
ENSG00000276232	AC006064.5	-1.06667	1	0
ENSG00000263235	AC006111.2	-1.06667	1	0
ENSG00000286125	AC006115.2	0.348369	1	0
ENSG00000267776	AC006116.10	-0.0666687	1	0
ENSG00000285996	AC006116.11	-1.06667	1	0
ENSG00000267192	AC006116.4	-1.06667	1	0
ENSG00000267298	AC006116.5	-0.0666687	1	0
ENSG00000267429	AC006116.6	-1.06667	1	0
ENSG00000267549	AC006116.8	-1.06667	1	0
ENSG00000267606	AC006116.9	-0.0666687	1	0
ENSG00000287766	AC006130.3	-1.06667	1	0
ENSG00000264895	AC006141.1	-0.302736	0.963773	0.016025
ENSG00000287379	AC006144.2	-1.06667	1	0
ENSG00000223770	AC006145.1	-1.06667	1	0
ENSG00000258660	AC006146.1	-1.06667	1	0
ENSG00000242593	AC006148.1	-2.06667	0.952039	0.0213451
ENSG00000278847	AC006157.1	-1.06667	1	0
ENSG00000249502	AC006160.1	-0.481706	1	0
ENSG00000256020	AC006205.2	-1.06667	1	0
ENSG00000256146	AC006206.1	-1.06667	1	0
ENSG00000283138	AC006207.1	0.933331	1	0
ENSG00000266921	AC006213.1	0.933331	1	0
ENSG00000267058	AC006213.2	-1.06667	1	0
ENSG00000267191	AC006213.3	-2.06667	0.952039	0.0213451
ENSG00000277806	AC006213.4	-0.0666687	1	0
ENSG00000278492	AC006213.5	-1.06667	1	0
ENSG00000286613	AC006213.7	-1.06667	1	0
ENSG00000287778	AC006230.1	-0.744741	1	0
ENSG00000271392	AC006237.1	-1.06667	1	0
ENSG00000272799	AC006238.1	0.0708349	1	0
ENSG00000285653	AC006238.2	-1.06667	1	0
ENSG00000243224	AC006252.1	-0.0666687	1	0
ENSG00000272473	AC006273.1	-1.06667	1	0
ENSG00000248425	AC006296.1	-1.06667	1	0
ENSG00000287360	AC006296.3	-1.06667	1	0
ENSG00000246225	AC006299.1	0.518294	1	0
ENSG00000206129	AC006305.1	-1.06667	1	0
ENSG00000232445	AC006329.1	0.933331	1	0
ENSG00000272686	AC006333.2	0.125976	1	0
ENSG00000287554	AC006364.1	-1.06667	1	0
ENSG00000236213	AC006369.1	1.2959	0.713197	0.14679
ENSG00000223872	AC006372.1	-0.0666687	1	0
ENSG00000233191	AC006372.2	-1.06667	1	0
ENSG00000243193	AC006387.1	-0.0666687	1	0
ENSG00000286888	AC006427.2	-1.06667	1	0
ENSG00000262456	AC006435.1	-1.06667	1	0
ENSG00000263345	AC006435.2	-1.06667	1	0
ENSG00000263466	AC006441.1	-2.06667	0.952039	0.0213451
ENSG00000265784	AC006441.3	-1.06667	1	0
ENSG00000275532	AC006449.2	0.518294	1	0
ENSG00000275665	AC006449.3	-1.06667	1	0
ENSG00000277182	AC006449.5	-1.06667	1	0
ENSG00000277969	AC006449.6	-0.844276	0.952039	0.0213451
ENSG00000285904	AC006452.1	-1.06667	1	0
ENSG00000284052	AC006460.2	0.255259	1	0
ENSG00000273448	AC006480.2	-1.28906	0.952039	0.0213451
ENSG00000272719	AC006483.2	-0.0666687	1	0
ENSG00000261770	AC006504.1	-1.06667	1	0
ENSG00000267575	AC006504.5	-0.133783	1	0
ENSG00000281468	AC006504.7	-0.0666687	1	0
ENSG00000282080	AC006511.4	-1.06667	1	0
ENSG00000288043	AC006511.6	-0.0666687	1	0
ENSG00000287713	AC006517.2	-1.65163	0.952039	0.0213451
ENSG00000287390	AC006525.1	-1.06667	1	0
ENSG00000261342	AC006538.1	-2.06667	0.952039	0.0213451
ENSG00000276097	AC006538.3	-0.0666687	1	0
ENSG00000236540	AC006547.1	-1.06667	1	0
ENSG00000243762	AC006547.2	-1.06667	1	0
ENSG00000268292	AC006547.3	-0.0666687	1	0
ENSG00000267356	AC006557.3	-1.06667	1	0
ENSG00000273368	AC006566.1	-2.06667	0.952039	0.0213451
ENSG00000282022	AC006581.2	-1.06667	1	0
ENSG00000269194	AC006942.1	-0.481706	1	0
ENSG00000273442	AC006946.3	-1.06667	1	0
ENSG00000260070	AC006960.3	-0.0666687	1	0
ENSG00000285666	AC006972.1	-1.06667	1	0
ENSG00000279317	AC006994.2	-2.65163	0.819498	0.0864522
ENSG00000244239	AC007009.1	-1.06667	1	0
ENSG00000262020	AC007014.1	0.633771	1	0
ENSG00000274038	AC007014.2	-0.552095	1	0
ENSG00000271185	AC007029.1	-1.06667	1	0
ENSG00000273320	AC007032.1	-1.06667	0.998004	0.000867623
ENSG00000227017	AC007036.1	-2.06667	0.952039	0.0213451
ENSG00000230751	AC007036.2	-1.06667	1	0
ENSG00000251660	AC007036.3	-0.0666687	1	0
ENSG00000286847	AC007036.5	-1.06667	1	0
ENSG00000229127	AC007038.1	-0.481706	1	0
ENSG00000272807	AC007038.2	-0.0666687	1	0
ENSG00000237689	AC007064.2	-0.0666687	1	0
ENSG00000261094	AC007066.2	-0.5261	1	0
ENSG00000286718	AC007066.3	-0.0666687	1	0
ENSG00000223838	AC007091.1	-1.06667	1	0
ENSG00000231609	AC007098.1	-0.481706	1	0
ENSG00000271955	AC007100.1	-1.06667	1	0
ENSG00000251410	AC007106.1	-1.06667	1	0
ENSG00000287389	AC007106.2	-1.06667	1	0
ENSG00000263004	AC007114.1	-0.282397	1	0
ENSG00000263089	AC007114.2	1.10326	0.951181	0.021737
ENSG00000230408	AC007163.1	-1.06667	1	0
ENSG00000224721	AC007182.1	-1.06667	1	0
ENSG00000269145	AC007192.2	-1.06667	1	0
ENSG00000268810	AC007193.1	-0.0666687	1	0
ENSG00000269124	AC007193.2	-1.06667	1	0
ENSG00000260488	AC007216.1	-1.06667	1	0
ENSG00000261216	AC007216.2	1.10326	0.952039	0.0213451
ENSG00000261560	AC007216.3	-0.597183	0.835743	0.0779273
ENSG00000263307	AC007216.4	0.255259	1	0
ENSG00000287830	AC007218.3	-1.06667	1	0
ENSG00000263033	AC007220.1	-1.06667	1	0
ENSG00000285872	AC007240.3	0.933331	1	0
ENSG00000273063	AC007250.1	-0.0666687	1	0
ENSG00000284959	AC007262.2	1.93333	0.812528	0.0901619
ENSG00000287771	AC007271.1	-1.06667	1	0
ENSG00000232719	AC007272.1	-1.06667	1	0
ENSG00000234389	AC007278.1	-0.259314	1	0
ENSG00000236525	AC007278.2	1.25526	1	0
ENSG00000287133	AC007279.2	-0.0666687	1	0
ENSG00000227014	AC007285.1	-0.0666687	1	0
ENSG00000267980	AC007292.1	-1.06667	1	0
ENSG00000269318	AC007292.2	-1.65163	0.952039	0.0213451
ENSG00000269807	AC007292.3	-1.06667	1	0
ENSG00000257715	AC007298.1	-1.06667	1	0
ENSG00000257878	AC007298.2	-1.06667	1	0
ENSG00000272600	AC007308.1	-0.0666687	1	0
ENSG00000224063	AC007319.1	-0.0666687	1	0
ENSG00000278817	AC007325.4	-0.803634	1	0
ENSG00000284294	AC007326.5	-0.0666687	1	0
ENSG00000260975	AC007333.2	-1.06667	1	0
ENSG00000261997	AC007336.1	-0.0666687	1	0
ENSG00000259926	AC007342.1	-0.803634	1	0
ENSG00000261804	AC007342.4	-1.06667	1	0
ENSG00000262714	AC007342.5	-1.06667	1	0
ENSG00000230831	AC007349.2	-1.06667	1	0
ENSG00000235728	AC007349.3	0.255259	1	0
ENSG00000272984	AC007349.4	-1.06667	1	0
ENSG00000231969	AC007364.1	0.518294	1	0
ENSG00000226756	AC007365.1	1.25526	1	0
ENSG00000250098	AC007370.1	-1.06667	1	0
ENSG00000250371	AC007370.2	-1.06667	1	0
ENSG00000273090	AC007378.1	-1.06667	1	0
ENSG00000228590	AC007381.1	-1.3886	0.952039	0.0213451
ENSG00000287640	AC007381.2	-1.06667	1	0
ENSG00000227946	AC007383.2	-0.581242	1	0
ENSG00000231955	AC007383.3	-1.06667	1	0
ENSG00000237513	AC007384.1	0.435832	1	0
ENSG00000286739	AC007387.2	-1.06667	1	0
ENSG00000204929	AC007389.1	-2.06667	0.778239	0.108887
ENSG00000272054	AC007390.2	-1.45	0.170691	0.76779
ENSG00000232028	AC007391.1	-1.06667	1	0
ENSG00000285925	AC007391.2	-1.06667	1	0
ENSG00000234350	AC007405.1	-0.0666687	1	0
ENSG00000239467	AC007405.3	-2.65163	0.778239	0.108887
ENSG00000286611	AC007405.4	-1.06667	1	0
ENSG00000256540	AC007406.3	-1.06667	1	0
ENSG00000261799	AC007406.5	-1.65163	0.629696	0.200869
ENSG00000263499	AC007431.1	-0.0666687	1	0
ENSG00000266473	AC007448.4	0.435832	1	0
ENSG00000285877	AC007448.5	-0.481706	1	0
ENSG00000226506	AC007463.1	-1.06667	1	0
ENSG00000261393	AC007493.2	-1.06667	1	0
ENSG00000260744	AC007494.2	-1.06667	1	0
ENSG00000261630	AC007496.2	-1.06667	1	0
ENSG00000275191	AC007497.1	-1.06667	1	0
ENSG00000287909	AC007497.2	-4.23659	0.934249	0.0295372
ENSG00000286303	AC007528.1	-2.06667	0.952039	0.0213451
ENSG00000283240	AC007529.2	-1.06667	1	0
ENSG00000261369	AC007533.1	0.518294	1	0
ENSG00000257579	AC007540.1	-1.06667	1	0
ENSG00000260329	AC007541.1	-0.61921	1	0
ENSG00000277595	AC007546.1	0.255259	1	0
ENSG00000236886	AC007563.2	-1.06667	1	0
ENSG00000244055	AC007566.1	-0.803634	1	0
ENSG00000257221	AC007569.1	-0.259314	1	0
ENSG00000255655	AC007570.1	0.518294	1	0
ENSG00000260723	AC007598.1	0.348369	1	0
ENSG00000262038	AC007599.2	0.518294	1	0
ENSG00000175604	AC007601.1	-1.06667	1	0
ENSG00000205414	AC007608.1	-1.06667	1	0
ENSG00000260249	AC007608.3	0.518294	1	0
ENSG00000260381	AC007610.2	-2.06667	0.952039	0.0213451
ENSG00000287444	AC007610.5	-1.06667	1	0
ENSG00000260086	AC007611.1	-0.329703	1	0
ENSG00000262420	AC007613.1	0.255259	1	0
ENSG00000279249	AC007614.1	-1.06667	1	0
ENSG00000255670	AC007619.1	-0.0666687	1	0
ENSG00000242539	AC007620.2	0.348369	1	0
ENSG00000272699	AC007620.3	-1.06667	1	0
ENSG00000258136	AC007622.2	0.518294	1	0
ENSG00000256139	AC007637.1	-1.06667	1	0
ENSG00000262079	AC007638.1	-1.06667	1	0
ENSG00000263096	AC007638.2	-1.06667	1	0
ENSG00000286526	AC007652.2	-1.06667	1	0
ENSG00000286107	AC007655.2	-1.06667	1	0
ENSG00000249923	AC007663.2	-1.06667	1	0
ENSG00000273139	AC007663.3	-0.0666687	1	0
ENSG00000273343	AC007663.4	-1.06667	1	0
ENSG00000236754	AC007666.1	-2.06667	0.952039	0.0213451
ENSG00000286195	AC007666.2	-1.06667	1	0
ENSG00000267311	AC007673.1	-1.06667	1	0
ENSG00000225610	AC007679.1	-1.06667	1	0
ENSG00000270571	AC007681.1	-2.06667	0.952039	0.0213451
ENSG00000273035	AC007684.2	-1.65163	0.952039	0.0213451
ENSG00000273729	AC007686.3	-0.481706	0.952039	0.0213451
ENSG00000285966	AC007686.4	-1.06667	1	0
ENSG00000270178	AC007687.1	-1.06667	1	0
ENSG00000287957	AC007695.1	-1.06667	1	0
ENSG00000260616	AC007728.1	-0.0666687	1	0
ENSG00000261644	AC007728.2	0.596296	1	0
ENSG00000270120	AC007728.3	-0.0666687	1	0
ENSG00000235578	AC007731.2	-1.06667	1	0
ENSG00000236003	AC007731.3	-1.06667	1	0
ENSG00000287446	AC007731.5	-1.06667	1	0
ENSG00000233251	AC007743.1	-0.0666687	1	0
ENSG00000267213	AC007773.1	0.518294	1	0
ENSG00000267009	AC007780.1	0.518294	1	0
ENSG00000268401	AC007785.3	-0.0666687	1	0
ENSG00000267498	AC007786.1	0.933331	1	0
ENSG00000260743	AC007823.1	-1.06667	1	0
ENSG00000249094	AC007834.1	-1.06667	1	0
ENSG00000287255	AC007877.1	-1.06667	1	0
ENSG00000281195	AC007878.1	-0.704099	1	0
ENSG00000234902	AC007879.3	-1.06667	1	0
ENSG00000286568	AC007879.5	0.518294	1	0
ENSG00000236469	AC007881.2	-1.06667	1	0
ENSG00000272735	AC007881.3	-0.0666687	1	0
ENSG00000288065	AC007881.4	-1.06667	1	0
ENSG00000261291	AC007906.1	-0.0666687	1	0
ENSG00000265094	AC007922.2	-1.06667	1	0
ENSG00000287611	AC007922.4	-1.06667	1	0
ENSG00000259920	AC007938.1	-1.06667	1	0
ENSG00000270823	AC007938.2	-2.06667	0.952039	0.0213451
ENSG00000270953	AC007938.3	-1.06667	1	0
ENSG00000259268	AC007950.1	-2.06667	0.952039	0.0213451
ENSG00000276651	AC007950.2	-1.3297	0.907666	0.0420738
ENSG00000228157	AC007952.2	-3.3886	0.323685	0.489877
ENSG00000262202	AC007952.4	0.879354	0.274101	0.562089
ENSG00000262292	AC007952.5	-1.06667	1	0
ENSG00000262319	AC007952.6	-2.06667	0.778239	0.108887
ENSG00000263394	AC007952.7	0.740686	1	0
ENSG00000266664	AC007952.9	-0.0666687	1	0
ENSG00000225790	AC007953.1	-1.06667	1	0
ENSG00000254287	AC007991.4	-1.06667	1	0
ENSG00000282199	AC007993.3	0.611403	1	0
ENSG00000277534	AC007996.1	-0.0666687	1	0
ENSG00000267583	AC007998.3	-1.06667	1	0
ENSG00000275512	AC007998.4	-0.0666687	1	0
ENSG00000257042	AC008011.2	-1.06667	1	0
ENSG00000257261	AC008014.1	0.397278	1	0
ENSG00000264546	AC008026.3	-1.5261	0.596934	0.224074
ENSG00000273824	AC008033.3	-1.06667	1	0
ENSG00000272369	AC008035.1	0.155724	1	0
ENSG00000239219	AC008040.1	0.933331	1	0
ENSG00000287118	AC008056.3	-0.0666687	1	0
ENSG00000230918	AC008063.1	2.25526	0.778239	0.108887
ENSG00000223754	AC008073.1	-1.06667	1	0
ENSG00000260101	AC008074.2	1.51829	0.824759	0.0836727
ENSG00000280007	AC008079.1	-0.651631	1	0
ENSG00000173862	AC008080.1	-1.06667	1	0
ENSG00000257925	AC008083.2	-1.06667	1	0
ENSG00000258181	AC008083.3	0.933331	0.951892	0.0214121
ENSG00000276454	AC008083.4	-0.0666687	1	0
ENSG00000266839	AC008088.1	-1.06667	1	0
ENSG00000233175	AC008105.1	-1.5261	0.594615	0.225764
ENSG00000267121	AC008105.3	-0.417576	0.859383	0.0658135
ENSG00000255649	AC008114.1	-1.06667	1	0
ENSG00000275560	AC008115.3	0.286968	1	0
ENSG00000275963	AC008115.4	-2.06667	0.952039	0.0213451
ENSG00000287202	AC008119.1	0.518294	1	0
ENSG00000274156	AC008121.2	-1.06667	1	0
ENSG00000274797	AC008121.3	-1.06667	1	0
ENSG00000273015	AC008124.1	0.47982	0.952039	0.0213451
ENSG00000257256	AC008147.1	-1.06667	1	0
ENSG00000257298	AC008147.2	-2.06667	0.952039	0.0213451
ENSG00000258177	AC008149.1	-1.06667	1	0
ENSG00000287454	AC008149.2	-1.28906	0.579142	0.237215
ENSG00000273489	AC008264.2	-1.80363	0.772223	0.112257
ENSG00000237310	AC008267.5	-0.395291	1	0
ENSG00000229321	AC008269.1	-0.874024	1	0
ENSG00000223642	AC008277.1	-1.06667	1	0
ENSG00000234022	AC008278.2	-1.06667	1	0
ENSG00000272156	AC008280.3	0.518294	1	0
ENSG00000253172	AC008378.1	-1.65163	0.952039	0.0213451
ENSG00000245317	AC008393.1	1.74069	0.934249	0.0295372
ENSG00000268051	AC008395.1	-1.06667	1	0
ENSG00000287603	AC008403.3	-1.65163	0.952039	0.0213451
ENSG00000277619	AC008406.3	-1.06667	1	0
ENSG00000204758	AC008429.1	-0.481706	1	0
ENSG00000254295	AC008429.3	-1.06667	1	0
ENSG00000249655	AC008434.1	-0.0666687	1	0
ENSG00000249637	AC008438.1	-0.0666687	1	0
ENSG00000228323	AC008440.1	0.255259	1	0
ENSG00000232220	AC008440.2	0.518294	1	0
ENSG00000233937	AC008443.1	1.15572	0.754522	0.122328
ENSG00000248103	AC008443.3	-1.06667	1	0
ENSG00000250222	AC008443.5	0.550003	0.952039	0.0213451
ENSG00000250900	AC008443.6	-1.06667	1	0
ENSG00000286310	AC008443.8	1.25526	0.952039	0.0213451
ENSG00000286644	AC008443.9	-1.06667	1	0
ENSG00000250309	AC008453.1	-1.06667	1	0
ENSG00000286657	AC008453.2	-1.06667	1	0
ENSG00000286503	AC008462.1	0.518294	1	0
ENSG00000249476	AC008467.1	-0.844276	0.868182	0.0613891
ENSG00000271797	AC008494.3	-2.65163	0.778239	0.108887
ENSG00000250258	AC008496.2	-1.06667	1	0
ENSG00000267006	AC008507.2	-1.06667	1	0
ENSG00000287859	AC008507.4	-0.0666687	1	0
ENSG00000279232	AC008522.1	-2.06667	0.819498	0.0864522
ENSG00000250377	AC008525.1	-1.06667	1	0
ENSG00000286669	AC008532.1	-0.481706	1	0
ENSG00000249175	AC008534.1	-1.06667	1	0
ENSG00000282951	AC008537.4	-1.06667	1	0
ENSG00000248701	AC008539.1	-1.06667	1	0
ENSG00000197332	AC008543.1	-1.06667	1	0
ENSG00000266922	AC008543.3	-1.06667	1	0
ENSG00000267646	AC008543.5	-2.06667	0.952039	0.0213451
ENSG00000249021	AC008549.2	-0.173584	1	0
ENSG00000263331	AC008551.1	-2.06667	0.952039	0.0213451
ENSG00000261754	AC008555.1	-0.0666687	1	0
ENSG00000269086	AC008555.2	0.933331	1	0
ENSG00000271109	AC008555.4	-0.163024	1	0
ENSG00000229855	AC008568.1	-1.06667	1	0
ENSG00000267379	AC008569.1	-0.0666687	1	0
ENSG00000267474	AC008569.2	0.933331	0.952039	0.0213451
ENSG00000250615	AC008581.1	-0.0666687	1	0
ENSG00000248634	AC008588.1	-1.06667	1	0
ENSG00000251680	AC008591.1	-1.06667	1	0
ENSG00000250955	AC008592.2	-1.06667	1	0
ENSG00000251409	AC008592.4	-1.06667	1	0
ENSG00000271737	AC008608.2	-0.329703	1	0
ENSG00000247699	AC008609.1	-0.0666687	1	0
ENSG00000248367	AC008610.1	1.10326	0.952039	0.0213451
ENSG00000275719	AC008622.2	-1.06667	1	0
ENSG00000287695	AC008625.1	-0.0666687	1	0
ENSG00000253297	AC008627.1	-1.06667	1	0
ENSG00000249494	AC008629.1	1.10326	0.952039	0.0213451
ENSG00000254298	AC008641.1	-0.0666687	1	0
ENSG00000267291	AC008649.1	-1.06667	1	0
ENSG00000267375	AC008649.2	-1.06667	1	0
ENSG00000269392	AC008655.2	-0.0666687	1	0
ENSG00000245688	AC008659.1	-1.06667	1	0
ENSG00000271792	AC008667.4	0.518294	1	0
ENSG00000248544	AC008676.1	-1.65163	0.952039	0.0213451
ENSG00000286274	AC008679.1	-2.06667	0.952039	0.0213451
ENSG00000267633	AC008686.1	0.348369	1	0
ENSG00000249738	AC008691.1	-2.06667	0.952039	0.0213451
ENSG00000249881	AC008696.2	-1.06667	1	0
ENSG00000261669	AC008731.1	-2.06667	0.952039	0.0213451
ENSG00000269400	AC008734.2	-1.06667	1	0
ENSG00000267096	AC008735.1	1.04881	0.964295	0.01579
ENSG00000267523	AC008735.2	-0.0666687	1	0
ENSG00000269859	AC008735.3	-1.06667	1	0
ENSG00000276488	AC008735.4	-1.06667	1	0
ENSG00000267475	AC008736.1	0.518294	1	0
ENSG00000268743	AC008737.1	-1.06667	1	0
ENSG00000267130	AC008738.2	-1.06667	1	0
ENSG00000267580	AC008738.3	-1.06667	1	0
ENSG00000267024	AC008747.1	-0.0666687	1	0
ENSG00000255441	AC008750.2	-1.06667	1	0
ENSG00000268520	AC008750.5	-1.06667	1	0
ENSG00000268889	AC008750.7	-1.06667	1	0
ENSG00000267289	AC008752.2	-0.0666687	1	0
ENSG00000269564	AC008753.2	-1.06667	1	0
ENSG00000269877	AC008753.3	-1.06667	1	0
ENSG00000267612	AC008759.2	-0.0666687	1	0
ENSG00000277587	AC008759.3	-1.06667	1	0
ENSG00000269680	AC008760.1	0.933331	1	0
ENSG00000268204	AC008763.1	-1.06667	1	0
ENSG00000268087	AC008764.2	-1.06667	1	0
ENSG00000268309	AC008764.3	-1.06667	1	0
ENSG00000269399	AC008764.6	-0.718745	0.952039	0.0213451
ENSG00000269578	AC008764.7	-0.403704	1	0
ENSG00000279529	AC008764.8	0.625209	0.952039	0.0213451
ENSG00000286741	AC008766.1	-1.06667	1	0
ENSG00000267274	AC008770.3	-1.65163	0.952039	0.0213451
ENSG00000249042	AC008771.1	0.302565	1	0
ENSG00000228737	AC008781.1	-0.0666687	1	0
ENSG00000246422	AC008781.2	0.518294	1	0
ENSG00000273557	AC008781.3	-1.06667	1	0
ENSG00000286538	AC008798.2	-1.06667	1	0
ENSG00000241059	AC008799.2	-1.06667	1	0
ENSG00000250240	AC008840.1	-1.06667	1	0
ENSG00000260751	AC008870.2	-0.149131	1	0
ENSG00000261723	AC008870.4	-1.06667	1	0
ENSG00000271788	AC008875.1	-2.65163	0.778239	0.108887
ENSG00000286656	AC008875.2	-1.06667	0.952039	0.0213451
ENSG00000287263	AC008875.3	-0.244127	1	0
ENSG00000269371	AC008878.4	-0.0666687	1	0
ENSG00000286828	AC008883.3	-1.06667	1	0
ENSG00000249236	AC008892.1	0.933331	1	0
ENSG00000269243	AC008894.2	-0.0666687	1	0
ENSG00000247372	AC008897.2	-0.481706	1	0
ENSG00000271815	AC008897.3	-1.06667	1	0
ENSG00000248734	AC008906.1	-0.860218	0.924042	0.0343081
ENSG00000272109	AC008906.2	-0.481706	1	0
ENSG00000262211	AC008914.1	0.740686	0.952039	0.0213451
ENSG00000259782	AC008915.1	-0.0666687	1	0
ENSG00000260136	AC008915.2	1.74069	0.842666	0.0743445
ENSG00000225230	AC008937.1	-1.06667	1	0
ENSG00000237705	AC008937.2	-1.06667	1	0
ENSG00000271828	AC008937.3	0.933331	1	0
ENSG00000260072	AC008938.1	-1.06667	1	0
ENSG00000272234	AC008945.1	-0.481706	1	0
ENSG00000286271	AC008945.2	-1.06667	1	0
ENSG00000267939	AC008946.1	0.155724	1	0
ENSG00000250155	AC008957.1	-0.0666687	1	0
ENSG00000286809	AC008964.1	-2.65163	0.778239	0.108887
ENSG00000247796	AC008966.1	-0.744741	1	0
ENSG00000272123	AC008966.2	-1.06667	1	0
ENSG00000176593	AC008969.1	0.546308	0.952039	0.0213451
ENSG00000272081	AC008972.2	-2.06667	0.952039	0.0213451
ENSG00000269688	AC008982.2	-0.176293	1	0
ENSG00000267751	AC009005.1	-0.414592	1	0
ENSG00000260277	AC009019.1	-1.06667	1	0
ENSG00000260905	AC009021.1	-1.06667	1	0
ENSG00000260973	AC009021.2	-1.06667	1	0
ENSG00000274093	AC009032.1	-0.744741	1	0
ENSG00000261113	AC009034.1	-1.06667	1	0
ENSG00000260496	AC009041.1	-1.06667	1	0
ENSG00000260807	AC009041.2	-0.313309	1	0
ENSG00000276931	AC009041.4	-1.06667	1	0
ENSG00000261079	AC009053.2	0.255259	1	0
ENSG00000261170	AC009053.3	-1.06667	1	0
ENSG00000259999	AC009054.1	-1.06667	1	0
ENSG00000261783	AC009054.2	0.348369	1	0
ENSG00000247228	AC009060.1	-0.130799	1	0
ENSG00000270049	AC009061.2	0.557822	0.988345	0.00509133
ENSG00000260788	AC009063.2	-1.06667	1	0
ENSG00000261103	AC009063.3	-0.0666687	1	0
ENSG00000259933	AC009065.2	-1.06667	1	0
ENSG00000260447	AC009065.3	-1.06667	1	0
ENSG00000260778	AC009065.4	1.84022	0.677235	0.169261
ENSG00000261663	AC009065.8	-0.0666687	1	0
ENSG00000261436	AC009081.2	-1.06667	1	0
ENSG00000260252	AC009087.1	-1.06667	1	0
ENSG00000260060	AC009088.1	-1.06667	0.952039	0.0213451
ENSG00000260304	AC009088.2	-1.06667	1	0
ENSG00000260038	AC009090.1	-0.481706	1	0
ENSG00000276663	AC009090.3	-1.06667	1	0
ENSG00000285979	AC009090.6	1.25526	0.896114	0.0476366
ENSG00000259807	AC009093.1	0.518294	1	0
ENSG00000260517	AC009093.2	1.04881	0.952039	0.0213451
ENSG00000273582	AC009093.5	-1.06667	1	0
ENSG00000277999	AC009093.6	-0.0666687	1	0
ENSG00000237718	AC009095.1	-1.06667	1	0
ENSG00000260185	AC009097.1	-1.06667	1	0
ENSG00000260612	AC009097.3	-1.06667	1	0
ENSG00000261513	AC009097.4	-1.06667	1	0
ENSG00000260927	AC009107.2	-0.275958	0.977267	0.00998655
ENSG00000270020	AC009108.3	-1.06667	1	0
ENSG00000259877	AC009113.1	0.611403	1	0
ENSG00000261078	AC009118.1	-0.0666687	1	0
ENSG00000276131	AC009118.2	0.740686	0.952039	0.0213451
ENSG00000276259	AC009118.3	-0.1922	1	0
ENSG00000260228	AC009119.1	-1.06667	1	0
ENSG00000259972	AC009120.2	0.331881	1	0
ENSG00000261248	AC009120.4	-1.06667	1	0
ENSG00000275236	AC009120.5	-1.06667	1	0
ENSG00000262703	AC009121.2	-1.06667	1	0
ENSG00000263080	AC009121.3	-0.0666687	1	0
ENSG00000287429	AC009121.4	-0.0666687	1	0
ENSG00000250685	AC009123.1	-2.3886	0.778239	0.108887
ENSG00000247121	AC009126.1	0.407263	1	0
ENSG00000261765	AC009127.1	-1.06667	1	0
ENSG00000238045	AC009133.1	0.38079	1	0
ENSG00000259952	AC009133.2	-1.06667	1	0
ENSG00000260719	AC009133.3	1.51829	1	0
ENSG00000275857	AC009133.4	0.255259	1	0
ENSG00000260999	AC009137.1	-1.06667	1	0
ENSG00000266801	AC009137.2	-2.06667	0.952039	0.0213451
ENSG00000260922	AC009139.1	-1.06667	1	0
ENSG00000261063	AC009139.2	-0.0666687	1	0
ENSG00000286894	AC009141.1	-1.06667	1	0
ENSG00000260479	AC009145.1	-2.06667	0.952039	0.0213451
ENSG00000260511	AC009145.2	-0.0666687	1	0
ENSG00000260694	AC009145.3	-1.06667	1	0
ENSG00000260495	AC009148.1	-1.06667	1	0
ENSG00000275927	AC009152.1	-0.329703	1	0
ENSG00000285850	AC009152.3	-1.06667	1	0
ENSG00000286849	AC009152.6	-1.06667	1	0
ENSG00000277214	AC009159.2	-1.06667	1	0
ENSG00000278058	AC009159.3	0.933331	1	0
ENSG00000274220	AC009163.7	-0.0666687	1	0
ENSG00000263105	AC009171.2	-1.06667	1	0
ENSG00000253653	AC009185.1	-1.06667	1	0
ENSG00000223725	AC009226.1	-1.65163	0.952039	0.0213451
ENSG00000224675	AC009227.1	-1.06667	1	0
ENSG00000242628	AC009228.1	-0.651631	1	0
ENSG00000286519	AC009236.1	-0.0666687	1	0
ENSG00000272913	AC009237.14	-2.06667	0.952039	0.0213451
ENSG00000273305	AC009237.15	-1.06667	1	0
ENSG00000283031	AC009242.1	-1.06667	1	0
ENSG00000278351	AC009248.2	-0.0666687	1	0
ENSG00000236212	AC009262.1	-1.06667	1	0
ENSG00000278472	AC009268.2	-0.0666687	1	0
ENSG00000267327	AC009271.1	0.8078	1	0
ENSG00000273297	AC009275.1	-0.0666687	1	0
ENSG00000224375	AC009276.1	-1.06667	1	0
ENSG00000273576	AC009283.1	-0.0666687	1	0
ENSG00000245719	AC009292.1	-1.06667	1	0
ENSG00000235724	AC009299.3	-0.581242	1	0
ENSG00000235066	AC009303.2	-0.0666687	1	0
ENSG00000273080	AC009309.1	0.418758	1	0
ENSG00000238207	AC009312.1	-1.65163	0.952039	0.0213451
ENSG00000286797	AC009315.1	0.840222	0.956059	0.0195151
ENSG00000257176	AC009318.1	-0.651631	1	0
ENSG00000273680	AC009318.2	1.25526	0.952039	0.0213451
ENSG00000274315	AC009318.3	-1.3297	0.921557	0.0354776
ENSG00000275476	AC009318.4	-1.06667	1	0
ENSG00000216895	AC009403.1	0.192066	1	0
ENSG00000283128	AC009403.2	1.51829	0.934249	0.0295372
ENSG00000236255	AC009404.1	-1.51413	0.378264	0.422205
ENSG00000261829	AC009407.1	-1.06667	1	0
ENSG00000287950	AC009432.2	-1.06667	1	0
ENSG00000287741	AC009434.1	-1.06667	1	0
ENSG00000253880	AC009435.1	-1.06667	1	0
ENSG00000254277	AC009446.1	-1.06667	1	0
ENSG00000278475	AC009464.1	-1.06667	1	0
ENSG00000223911	AC009480.1	-1.06667	1	0
ENSG00000261117	AC009486.1	-2.06667	0.952039	0.0213451
ENSG00000286427	AC009486.2	-1.06667	1	0
ENSG00000286247	AC009494.2	-1.06667	1	0
ENSG00000229195	AC009495.1	-1.06667	1	0
ENSG00000235192	AC009495.3	0.933331	1	0
ENSG00000286480	AC009501.3	-1.06667	1	0
ENSG00000224152	AC009506.1	0.518294	1	0
ENSG00000256377	AC009509.1	1.13497	0.850661	0.0702434
ENSG00000276261	AC009509.4	-1.06667	1	0
ENSG00000256512	AC009511.1	-1.06667	1	0
ENSG00000256747	AC009511.2	-1.06667	1	0
ENSG00000258216	AC009522.1	-1.65163	0.952039	0.0213451
ENSG00000286911	AC009533.3	-1.06667	1	0
ENSG00000231794	AC009542.1	-1.06667	1	0
ENSG00000270607	AC009549.1	-1.06667	1	0
ENSG00000259564	AC009554.1	-1.06667	1	0
ENSG00000285863	AC009554.2	-2.06667	0.952039	0.0213451
ENSG00000273958	AC009560.1	0.740686	1	0
ENSG00000286457	AC009560.3	-1.06667	1	0
ENSG00000287508	AC009560.4	0.518294	1	0
ENSG00000272986	AC009570.1	-0.329703	1	0
ENSG00000286848	AC009570.2	-1.06667	1	0
ENSG00000253133	AC009630.1	0.8078	1	0
ENSG00000253174	AC009630.2	1.25526	0.952039	0.0213451
ENSG00000287535	AC009630.4	-1.06667	1	0
ENSG00000254205	AC009686.1	-1.06667	1	0
ENSG00000272264	AC009686.2	-1.06667	1	0
ENSG00000261460	AC009690.2	-2.06667	0.952039	0.0213451
ENSG00000276934	AC009704.2	-1.06667	1	0
ENSG00000263982	AC009716.1	-1.06667	1	0
ENSG00000259935	AC009754.1	-0.159778	1	0
ENSG00000287500	AC009754.2	-0.0666687	1	0
ENSG00000258056	AC009779.2	0.933331	1	0
ENSG00000258921	AC009779.5	-1.06667	1	0
ENSG00000283667	AC009802.1	-2.06667	0.952039	0.0213451
ENSG00000251867	AC009812.1	0.392763	1	0
ENSG00000254162	AC009812.3	1.10326	0.952039	0.0213451
ENSG00000260317	AC009812.4	-0.366229	1	0
ENSG00000263823	AC009831.1	-0.607237	1	0
ENSG00000274275	AC009831.3	-0.571141	0.779439	0.108218
ENSG00000278840	AC009878.1	-1.06667	1	0
ENSG00000287127	AC009879.4	-1.06667	1	0
ENSG00000253335	AC009884.1	-0.0666687	1	0
ENSG00000254027	AC009902.2	-1.06667	1	0
ENSG00000272425	AC009902.3	-1.06667	1	0
ENSG00000253513	AC009908.1	-1.06667	1	0
ENSG00000270277	AC009948.2	0.255259	1	0
ENSG00000270956	AC009948.3	0.255259	1	0
ENSG00000225963	AC009950.1	-0.0773159	1	0
ENSG00000287115	AC009951.6	0.740686	1	0
ENSG00000226266	AC009961.1	1.34837	0.842666	0.0743445
ENSG00000287091	AC009961.4	-2.06667	0.952039	0.0213451
ENSG00000260742	AC009962.1	-1.06667	1	0
ENSG00000282828	AC009971.1	-1.06667	1	0
ENSG00000272555	AC009974.1	-1.06667	1	0
ENSG00000286154	AC009974.2	-1.06667	1	0
ENSG00000259659	AC009996.1	-1.59718	0.523549	0.281043
ENSG00000225000	AC010082.1	-1.06667	1	0
ENSG00000286115	AC010092.1	-1.06667	1	0
ENSG00000261019	AC010132.4	-1.06667	1	0
ENSG00000235726	AC010148.1	-1.06667	1	0
ENSG00000235419	AC010149.1	-1.06667	1	0
ENSG00000214772	AC010168.1	-1.06667	1	0
ENSG00000261324	AC010168.2	0.0626143	1	0
ENSG00000258101	AC010173.1	-1.06667	1	0
ENSG00000256427	AC010175.1	0.311843	1	0
ENSG00000256442	AC010186.1	0.933331	1	0
ENSG00000257027	AC010186.3	-0.366229	1	0
ENSG00000285517	AC010198.2	-0.481706	1	0
ENSG00000286608	AC010201.3	-1.06667	1	0
ENSG00000257696	AC010203.2	-1.06667	1	0
ENSG00000250608	AC010210.1	-1.06667	1	0
ENSG00000249249	AC010226.1	0.518294	1	0
ENSG00000272023	AC010240.3	0.518294	1	0
ENSG00000248881	AC010245.1	-1.06667	1	0
ENSG00000272040	AC010245.2	-1.06667	1	0
ENSG00000254887	AC010247.1	0.348369	1	0
ENSG00000259436	AC010247.2	2.10326	0.680581	0.16712
ENSG00000247311	AC010255.1	-1.06667	1	0
ENSG00000251675	AC010260.1	-1.06667	1	0
ENSG00000268366	AC010271.1	-1.06667	1	0
ENSG00000277453	AC010271.2	-1.06667	1	0
ENSG00000248664	AC010273.2	-0.481706	1	0
ENSG00000248884	AC010280.2	-1.06667	1	0
ENSG00000285865	AC010285.3	-1.06667	1	0
ENSG00000267934	AC010300.1	-1.06667	1	0
ENSG00000248245	AC010307.2	-1.06667	1	0
ENSG00000249478	AC010307.3	-2.06667	0.952039	0.0213451
ENSG00000269053	AC010319.3	-0.0666687	1	0
ENSG00000269481	AC010319.4	-0.329703	1	0
ENSG00000267927	AC010320.1	-1.65163	0.952039	0.0213451
ENSG00000268015	AC010320.2	0.518294	1	0
ENSG00000269102	AC010320.3	-1.06667	1	0
ENSG00000269535	AC010320.4	-1.06667	1	0
ENSG00000261341	AC010325.1	-1.06667	1	0
ENSG00000268375	AC010325.2	-1.06667	1	0
ENSG00000269867	AC010326.3	0.255259	1	0
ENSG00000286230	AC010327.7	1.51829	1	0
ENSG00000287170	AC010327.8	-1.06667	1	0
ENSG00000267943	AC010328.1	-1.06667	1	0
ENSG00000277383	AC010331.1	0.0853344	1	0
ENSG00000288253	AC010332.3	-1.65163	0.494609	0.305738
ENSG00000268199	AC010335.1	-0.0666687	1	0
ENSG00000214248	AC010336.1	-0.0666687	1	0
ENSG00000260500	AC010336.2	-1.06667	1	0
ENSG00000268149	AC010336.4	-1.06667	1	0
ENSG00000269139	AC010336.5	-1.06667	1	0
ENSG00000269813	AC010336.6	-2.28906	0.625808	0.203559
ENSG00000286138	AC010336.8	-1.42924	0.809839	0.0916011
ENSG00000250697	AC010343.3	-1.06667	1	0
ENSG00000269961	AC010359.2	-1.06667	1	0
ENSG00000286314	AC010359.3	-0.956696	0.198283	0.702715
ENSG00000262732	AC010401.1	-1.06667	1	0
ENSG00000230310	AC010422.1	-1.06667	1	0
ENSG00000268945	AC010422.2	-1.06667	1	0
ENSG00000269560	AC010422.4	-1.06667	1	0
ENSG00000285583	AC010422.7	-1.06667	1	0
ENSG00000188242	AC010442.1	-1.06667	1	0
ENSG00000269815	AC010463.3	-2.06667	0.952039	0.0213451
ENSG00000287963	AC010476.2	-1.06667	1	0
ENSG00000269646	AC010487.2	-1.06667	1	0
ENSG00000261360	AC010491.1	-0.259314	1	0
ENSG00000286970	AC010491.2	-1.06667	1	0
ENSG00000271714	AC010501.2	-2.06667	0.952039	0.0213451
ENSG00000268191	AC010503.1	-2.06667	0.952039	0.0213451
ENSG00000275234	AC010503.4	-0.0666687	1	0
ENSG00000267219	AC010504.1	-1.06667	1	0
ENSG00000268746	AC010519.1	-0.481706	1	0
ENSG00000267117	AC010525.1	-0.0666687	1	0
ENSG00000270165	AC010530.1	-0.744741	1	0
ENSG00000261592	AC010531.3	-1.06667	1	0
ENSG00000261697	AC010531.4	-1.06667	1	0
ENSG00000269901	AC010531.5	-1.06667	1	0
ENSG00000270006	AC010531.6	-0.0666687	1	0
ENSG00000226180	AC010536.1	-0.0666687	1	0
ENSG00000260671	AC010536.2	-0.0666687	1	0
ENSG00000277504	AC010536.3	-2.06667	0.952039	0.0213451
ENSG00000275734	AC010538.1	0.933331	1	0
ENSG00000260755	AC010542.2	-1.06667	1	0
ENSG00000261519	AC010542.4	-2.65163	0.778239	0.108887
ENSG00000277978	AC010542.5	-1.06667	1	0
ENSG00000247324	AC010547.1	0.518294	1	0
ENSG00000253980	AC010609.1	-2.06667	0.952039	0.0213451
ENSG00000268119	AC010615.2	-0.195952	1	0
ENSG00000269161	AC010618.2	-1.06667	1	0
ENSG00000269439	AC010618.3	0.20635	1	0
ENSG00000286721	AC010623.1	-1.91467	0.502961	0.298465
ENSG00000204666	AC010624.1	-1.06667	1	0
ENSG00000267890	AC010624.2	-1.06667	1	0
ENSG00000269091	AC010624.3	-1.06667	1	0
ENSG00000287001	AC010624.5	-1.06667	1	0
ENSG00000267345	AC010632.1	-1.06667	1	0
ENSG00000267672	AC010632.2	0.281255	1	0
ENSG00000286667	AC010641.2	-2.06667	0.952039	0.0213451
ENSG00000283103	AC010642.2	0.444293	0.91102	0.0404719
ENSG00000268686	AC010643.1	-1.06667	1	0
ENSG00000277369	AC010654.1	0.518294	1	0
ENSG00000267784	AC010680.1	-1.06667	1	0
ENSG00000270574	AC010680.2	-1.06667	1	0
ENSG00000271011	AC010680.3	0.518294	1	0
ENSG00000271141	AC010680.4	-0.0666687	1	0
ENSG00000271401	AC010680.5	-1.06667	1	0
ENSG00000288050	AC010727.1	1.25526	0.952039	0.0213451
ENSG00000261379	AC010735.1	-1.06667	1	0
ENSG00000272622	AC010735.2	-1.06667	1	0
ENSG00000228876	AC010745.2	-1.06667	1	0
ENSG00000285354	AC010745.5	-1.06667	1	0
ENSG00000225979	AC010746.2	-0.0666687	1	0
ENSG00000265752	AC010754.1	-1.06667	1	0
ENSG00000264577	AC010761.1	1.74069	0.937371	0.0280886
ENSG00000265073	AC010761.2	-0.0666687	1	0
ENSG00000265205	AC010761.3	-0.0666687	1	0
ENSG00000265474	AC010761.4	-1.06667	1	0
ENSG00000265840	AC010761.5	-1.06667	1	0
ENSG00000254693	AC010768.1	-1.06667	1	0
ENSG00000255092	AC010768.2	-1.06667	1	0
ENSG00000224817	AC010789.1	-1.06667	1	0
ENSG00000286489	AC010789.2	-0.0666687	1	0
ENSG00000259287	AC010809.1	-1.06667	1	0
ENSG00000259408	AC010809.2	1.15572	0.952039	0.0213451
ENSG00000276702	AC010809.3	-2.65163	0.779951	0.107933
ENSG00000253722	AC010834.1	-1.06667	1	0
ENSG00000253848	AC010834.2	-1.06667	1	0
ENSG00000253854	AC010834.3	-0.0666687	1	0
ENSG00000273008	AC010864.1	-1.06667	0.970404	0.0130474
ENSG00000234936	AC010883.1	-0.00253833	1	0
ENSG00000286796	AC010883.2	-0.481706	1	0
ENSG00000287387	AC010883.3	0.155724	1	0
ENSG00000224509	AC010884.1	-1.06667	1	0
ENSG00000260197	AC010889.1	-1.06667	1	0
ENSG00000288049	AC010889.2	-1.06667	1	0
ENSG00000226853	AC010894.2	-1.06667	1	0
ENSG00000236449	AC010894.3	-1.06667	1	0
ENSG00000237798	AC010894.4	-0.0666687	1	0
ENSG00000286707	AC010896.1	0.518294	1	0
ENSG00000272002	AC010904.2	-0.0666687	1	0
ENSG00000237370	AC010907.2	-1.06667	1	0
ENSG00000272702	AC010913.1	-1.06667	1	0
ENSG00000248540	AC010931.2	-0.0666687	1	0
ENSG00000269973	AC010969.2	-0.159778	1	0
ENSG00000243433	AC010973.1	-1.06667	1	0
ENSG00000244151	AC010973.2	0.518294	1	0
ENSG00000231731	AC010976.1	-1.06667	1	0
ENSG00000272789	AC010976.2	-1.06667	1	0
ENSG00000235522	AC010978.1	-0.0666687	1	0
ENSG00000267034	AC010980.1	-1.06667	1	0
ENSG00000287016	AC010996.1	-0.481706	1	0
ENSG00000236842	AC010997.2	-0.0666687	1	0
ENSG00000272692	AC010997.4	-1.06667	1	0
ENSG00000273248	AC010997.5	-1.06667	1	0
ENSG00000271670	AC010998.2	1.74069	0.934249	0.0295372
ENSG00000275343	AC010999.1	-1.06667	1	0
ENSG00000276524	AC010999.2	-0.0666687	1	0
ENSG00000230626	AC011005.1	-1.06667	1	0
ENSG00000276256	AC011043.1	-1.06667	1	0
ENSG00000255476	AC011092.2	-1.06667	1	0
ENSG00000253894	AC011124.2	-1.06667	1	0
ENSG00000283458	AC011139.1	-1.06667	1	0
ENSG00000266826	AC011195.2	-1.06667	1	0
ENSG00000286481	AC011246.1	-1.06667	1	0
ENSG00000236510	AC011284.1	-1.06667	1	0
ENSG00000229618	AC011287.1	-2.06667	0.778239	0.108887
ENSG00000219159	AC011298.1	-1.06667	1	0
ENSG00000272180	AC011306.1	-0.0666687	1	0
ENSG00000257642	AC011313.1	-1.06667	1	0
ENSG00000287688	AC011317.1	-2.06667	0.952039	0.0213451
ENSG00000286017	AC011322.1	-1.06667	1	0
ENSG00000275601	AC011330.2	-0.0666687	1	0
ENSG00000271795	AC011337.1	-0.0666687	1	0
ENSG00000247199	AC011346.1	-0.61921	1	0
ENSG00000287630	AC011370.1	-1.06667	1	0
ENSG00000260581	AC011374.1	-1.06667	1	0
ENSG00000272112	AC011374.2	-1.06667	1	0
ENSG00000250069	AC011379.1	-0.564168	1	0
ENSG00000254363	AC011379.2	0.518294	1	0
ENSG00000286331	AC011388.1	-1.06667	1	0
ENSG00000249593	AC011405.1	0.255259	1	0
ENSG00000283897	AC011416.3	-0.0666687	1	0
ENSG00000269172	AC011443.1	-1.06667	1	0
ENSG00000266983	AC011444.1	1.32565	0.792022	0.101263
ENSG00000267262	AC011444.2	-1.06667	1	0
ENSG00000268262	AC011445.1	-1.06667	1	0
ENSG00000269246	AC011445.2	-0.581242	0.952039	0.0213451
ENSG00000267512	AC011446.1	-1.06667	1	0
ENSG00000267598	AC011446.2	-0.329703	1	0
ENSG00000287296	AC011446.3	-1.06667	1	0
ENSG00000267383	AC011447.3	1.34837	0.533162	0.273141
ENSG00000197813	AC011450.1	0.255259	1	0
ENSG00000267510	AC011451.1	-0.481706	1	0
ENSG00000283108	AC011451.3	-0.0666687	1	0
ENSG00000287275	AC011451.4	-1.06667	1	0
ENSG00000287271	AC011455.6	-1.06667	1	0
ENSG00000267197	AC011461.1	-2.06667	0.952039	0.0213451
ENSG00000277744	AC011462.4	-1.06667	1	0
ENSG00000286177	AC011462.5	0.599594	0.941989	0.025954
ENSG00000268583	AC011466.1	-0.0666687	1	0
ENSG00000269534	AC011466.3	-1.06667	1	0
ENSG00000260160	AC011468.1	-0.0666687	1	0
ENSG00000275055	AC011468.5	-0.329703	1	0
ENSG00000267563	AC011471.2	-1.06667	1	0
ENSG00000267174	AC011472.2	-1.06667	1	0
ENSG00000267576	AC011472.3	0.933331	1	0
ENSG00000273733	AC011472.4	-1.06667	1	0
ENSG00000267265	AC011476.3	1.84022	0.718652	0.143482
ENSG00000267481	AC011477.2	-1.06667	0.978322	0.00951824
ENSG00000267565	AC011477.3	-1.06667	1	0
ENSG00000287533	AC011477.9	-1.06667	1	0
ENSG00000268499	AC011479.2	-0.0666687	1	0
ENSG00000269653	AC011479.3	-1.06667	1	0
ENSG00000286037	AC011479.4	-1.06667	1	0
ENSG00000267114	AC011481.1	0.518294	1	0
ENSG00000267282	AC011481.2	-1.80363	0.772223	0.112257
ENSG00000204850	AC011484.1	-1.06667	1	0
ENSG00000269444	AC011491.2	-1.06667	1	0
ENSG00000269802	AC011491.3	-1.06667	1	0
ENSG00000268636	AC011495.2	0.933331	1	0
ENSG00000268677	AC011495.3	-1.06667	1	0
ENSG00000267011	AC011498.1	0.933331	1	0
ENSG00000267255	AC011498.3	-1.06667	1	0
ENSG00000267769	AC011498.6	1.25526	0.952039	0.0213451
ENSG00000269289	AC011503.1	-0.0666687	1	0
ENSG00000269397	AC011503.2	-0.0666687	1	0
ENSG00000267406	AC011509.1	-1.06667	1	0
ENSG00000287254	AC011509.3	-0.0666687	1	0
ENSG00000267105	AC011511.3	-1.06667	1	0
ENSG00000267607	AC011511.5	-0.0666687	1	0
ENSG00000267968	AC011523.1	-1.06667	1	0
ENSG00000258017	AC011603.2	0.181259	1	0
ENSG00000257839	AC011611.4	1.10326	0.987356	0.00552616
ENSG00000253706	AC011632.1	-1.06667	1	0
ENSG00000253307	AC011676.1	-0.0666687	1	0
ENSG00000254019	AC011676.2	-0.0666687	1	0
ENSG00000254291	AC011676.4	-1.06667	1	0
ENSG00000253430	AC011726.2	-2.06667	0.952039	0.0213451
ENSG00000254362	AC011726.3	-1.48171	0.972014	0.0123276
ENSG00000266495	AC011731.1	-2.06667	0.952039	0.0213451
ENSG00000286201	AC011751.1	-1.06667	1	0
ENSG00000231204	AC011752.1	-0.0666687	1	0
ENSG00000230696	AC011753.2	-1.06667	1	0
ENSG00000254208	AC011773.1	1.51829	1	0
ENSG00000258256	AC011773.3	-1.06667	1	0
ENSG00000260493	AC011773.4	-0.0666687	1	0
ENSG00000268573	AC011815.1	0.933331	1	0
ENSG00000274184	AC011815.2	1.25526	1	0
ENSG00000272334	AC011816.2	-2.06667	0.823028	0.0845856
ENSG00000263393	AC011825.2	-0.744741	1	0
ENSG00000265008	AC011825.4	-0.218672	1	0
ENSG00000231421	AC011840.1	-1.06667	1	0
ENSG00000266775	AC011840.4	-1.06667	1	0
ENSG00000226806	AC011893.1	-0.0666687	1	0
ENSG00000233038	AC011899.2	-1.06667	1	0
ENSG00000272839	AC011899.3	0.518294	1	0
ENSG00000285821	AC011899.4	-1.06667	1	0
ENSG00000279145	AC011912.1	-0.581242	1	0
ENSG00000259349	AC011921.1	-0.388597	1	0
ENSG00000264853	AC011933.2	1.63377	0.813133	0.0898385
ENSG00000265342	AC011933.3	-1.06667	1	0
ENSG00000265987	AC011933.4	-0.0666687	1	0
ENSG00000261544	AC011939.2	-0.0979196	1	0
ENSG00000275638	AC011939.3	0.933331	1	0
ENSG00000177699	AC011944.1	-1.06667	1	0
ENSG00000261542	AC011978.2	-1.3297	0.687159	0.162943
ENSG00000222017	AC011997.1	-0.0666687	1	0
ENSG00000286020	AC011997.2	1.74069	0.934249	0.0295372
ENSG00000279277	AC012020.1	-1.06667	0.91102	0.0404719
ENSG00000227252	AC012063.1	-0.388597	1	0
ENSG00000269976	AC012065.3	-1.06667	1	0
ENSG00000270100	AC012065.4	0.255259	1	0
ENSG00000287085	AC012066.2	-0.0666687	1	0
ENSG00000271936	AC012073.1	-0.0666687	1	0
ENSG00000235072	AC012074.1	0.518294	1	0
ENSG00000286864	AC012076.1	0.196366	1	0
ENSG00000286050	AC012078.2	-0.0666687	1	0
ENSG00000272554	AC012087.2	-1.06667	1	0
ENSG00000259773	AC012100.2	-1.06667	1	0
ENSG00000228835	AC012123.1	-0.0666687	1	0
ENSG00000234327	AC012146.1	0.0588622	1	0
ENSG00000257258	AC012150.1	-1.06667	1	0
ENSG00000275278	AC012150.2	0.933331	1	0
ENSG00000258034	AC012157.2	-1.06667	1	0
ENSG00000259298	AC012170.2	-1.06667	1	0
ENSG00000260350	AC012173.1	-1.06667	1	0
ENSG00000261114	AC012181.1	0.518294	1	0
ENSG00000261270	AC012181.2	-1.06667	1	0
ENSG00000260111	AC012184.1	-0.0666687	1	0
ENSG00000261777	AC012184.3	0.740686	1	0
ENSG00000285710	AC012184.4	-1.06667	1	0
ENSG00000261131	AC012186.2	0.933331	1	0
ENSG00000261670	AC012213.2	-1.06667	1	0
ENSG00000266289	AC012213.3	-1.06667	1	0
ENSG00000259772	AC012236.1	0.155724	1	0
ENSG00000259415	AC012291.2	-0.481706	1	0
ENSG00000285667	AC012291.3	-0.651631	1	0
ENSG00000267146	AC012301.1	-1.06667	1	0
ENSG00000272667	AC012306.2	0.933331	1	0
ENSG00000286873	AC012306.3	-0.0666687	1	0
ENSG00000228873	AC012307.1	-1.06667	1	0
ENSG00000232098	AC012313.1	-1.06667	1	0
ENSG00000268049	AC012313.2	-1.06667	1	0
ENSG00000268912	AC012313.5	-1.06667	1	0
ENSG00000269054	AC012313.6	-1.06667	1	0
ENSG00000269106	AC012313.7	-0.0666687	1	0
ENSG00000269473	AC012313.8	-0.0666687	1	0
ENSG00000286928	AC012325.1	-1.06667	1	0
ENSG00000254254	AC012349.1	-1.06667	1	0
ENSG00000203327	AC012358.1	-1.06667	1	0
ENSG00000240401	AC012358.3	0.418758	1	0
ENSG00000235319	AC012360.1	-1.06667	1	0
ENSG00000272861	AC012360.2	0.518294	1	0
ENSG00000272994	AC012360.3	-0.162884	1	0
ENSG00000224789	AC012363.1	-1.06667	1	0
ENSG00000225889	AC012368.1	0.170371	1	0
ENSG00000228079	AC012368.2	-2.06667	0.778239	0.108887
ENSG00000232693	AC012370.1	-1.06667	1	0
ENSG00000285805	AC012378.2	-1.06667	1	0
ENSG00000259670	AC012379.1	-2.06667	0.952039	0.0213451
ENSG00000260409	AC012414.5	-1.06667	1	0
ENSG00000261775	AC012435.3	-1.06667	1	0
ENSG00000228251	AC012442.1	-1.06667	1	0
ENSG00000243389	AC012442.2	-1.06667	1	0
ENSG00000286207	AC012443.2	-1.06667	1	0
ENSG00000265451	AC012447.1	-1.06667	1	0
ENSG00000258303	AC012464.2	0.518294	1	0
ENSG00000271382	AC012464.3	-0.0666687	1	0
ENSG00000271976	AC012467.2	0.255259	1	0
ENSG00000225057	AC012485.1	0.518294	1	0
ENSG00000283635	AC012485.3	0.255259	1	0
ENSG00000229941	AC012499.1	-1.06667	1	0
ENSG00000283164	AC012507.3	-1.06667	1	0
ENSG00000260163	AC012508.1	-1.06667	1	0
ENSG00000260634	AC012508.2	-1.06667	1	0
ENSG00000273466	AC012510.1	-0.651631	1	0
ENSG00000272564	AC012511.1	-1.06667	1	0
ENSG00000286763	AC012533.1	-1.06667	1	0
ENSG00000257327	AC012555.1	-1.06667	1	0
ENSG00000271843	AC012557.1	-0.0666687	1	0
ENSG00000272181	AC012557.2	-0.0666687	1	0
ENSG00000259202	AC012568.1	-1.06667	1	0
ENSG00000271849	AC012603.1	-2.06667	0.791601	0.101494
ENSG00000261526	AC012615.1	-1.14229	0.0176745	1.75265
ENSG00000267007	AC012615.2	-0.329703	1	0
ENSG00000267141	AC012615.4	-1.06667	1	0
ENSG00000267232	AC012615.5	-1.06667	1	0
ENSG00000267244	AC012615.6	0.518294	1	0
ENSG00000272324	AC012629.2	-2.06667	0.952039	0.0213451
ENSG00000249825	AC012636.1	-1.06667	1	0
ENSG00000248968	AC012640.1	-1.06667	1	0
ENSG00000259802	AC012640.2	0.518294	1	0
ENSG00000271980	AC012640.4	0.518294	1	0
ENSG00000250616	AC012645.1	-0.329703	1	0
ENSG00000261367	AC012645.2	0.196366	1	0
ENSG00000261416	AC012645.3	0.983957	0.830982	0.0804081
ENSG00000275371	AC012645.4	-1.06667	1	0
ENSG00000274719	AC012653.2	-1.06667	1	0
ENSG00000237525	AC012668.3	-1.06667	1	0
ENSG00000285870	AC012673.1	-0.0666687	1	0
ENSG00000262712	AC012676.1	-0.0666687	1	0
ENSG00000277170	AC012676.3	0.348369	1	0
ENSG00000277440	AC012676.4	-0.803634	1	0
ENSG00000231621	AC013264.1	0.0657816	1	0
ENSG00000235480	AC013270.1	-0.481706	1	0
ENSG00000259364	AC013356.3	0.518294	1	0
ENSG00000259713	AC013391.2	-1.06667	1	0
ENSG00000271991	AC013400.1	-0.481706	1	0
ENSG00000230690	AC013402.1	-1.06667	1	0
ENSG00000272148	AC013403.2	-2.06667	0.952039	0.0213451
ENSG00000231189	AC013448.1	-0.0666687	1	0
ENSG00000259656	AC013452.2	-1.06667	1	0
ENSG00000259094	AC013457.1	-1.06667	1	0
ENSG00000229727	AC013460.1	-1.06667	1	0
ENSG00000273240	AC013468.1	0.518294	1	0
ENSG00000226690	AC013470.2	-0.0666687	1	0
ENSG00000205500	AC013472.1	-1.06667	1	0
ENSG00000272056	AC013472.3	-0.0666687	1	0
ENSG00000234193	AC013476.1	-1.06667	1	0
ENSG00000278737	AC013553.4	-1.06667	1	0
ENSG00000274995	AC013564.1	-0.0666687	1	0
ENSG00000261407	AC013565.3	-1.06667	1	0
ENSG00000253875	AC013643.2	-1.06667	1	0
ENSG00000253139	AC013644.1	-1.06667	1	0
ENSG00000259345	AC013652.1	-1.65163	0.952039	0.0213451
ENSG00000259447	AC013652.2	-1.06667	1	0
ENSG00000254606	AC013714.1	-1.06667	1	0
ENSG00000259793	AC013726.1	-2.06667	0.952039	0.0213451
ENSG00000270557	AC013731.1	-0.0666687	1	0
ENSG00000263904	AC015563.1	-1.06667	1	0
ENSG00000275016	AC015574.1	-1.06667	1	0
ENSG00000259341	AC015660.1	-1.06667	1	0
ENSG00000274294	AC015660.3	-1.06667	1	0
ENSG00000286893	AC015660.5	-1.06667	1	0
ENSG00000264558	AC015674.1	0.518294	1	0
ENSG00000266872	AC015688.6	-1.06667	1	0
ENSG00000232386	AC015712.1	-0.0666687	1	0
ENSG00000259583	AC015712.2	-1.06667	1	0
ENSG00000270091	AC015726.1	-1.06667	1	0
ENSG00000263220	AC015727.1	0.103256	1	0
ENSG00000267078	AC015802.1	-1.06667	1	0
ENSG00000267543	AC015802.3	-0.0666687	1	0
ENSG00000267546	AC015802.4	-1.06667	1	0
ENSG00000272386	AC015802.5	-1.06667	1	0
ENSG00000284526	AC015802.6	0.0536256	1	0
ENSG00000286750	AC015802.7	-1.06667	1	0
ENSG00000264112	AC015813.1	-0.718745	0.916763	0.0377429
ENSG00000266290	AC015813.3	-3.06667	0.522747	0.281708
ENSG00000260907	AC015818.2	-2.06667	0.952039	0.0213451
ENSG00000273669	AC015819.1	-1.06667	1	0
ENSG00000278607	AC015819.2	0.518294	1	0
ENSG00000265542	AC015845.2	-1.06667	1	0
ENSG00000270240	AC015849.1	-0.481706	1	0
ENSG00000270871	AC015849.3	-1.06667	1	0
ENSG00000270894	AC015849.4	-1.3886	0.952039	0.0213451
ENSG00000262905	AC015853.1	-1.06667	1	0
ENSG00000263015	AC015853.2	-0.0666687	1	0
ENSG00000263300	AC015853.3	-1.06667	1	0
ENSG00000180953	AC015871.1	-0.218672	1	0
ENSG00000278600	AC015871.4	0.00372066	1	0
ENSG00000286813	AC015871.7	-0.511279	0.778239	0.108887
ENSG00000265948	AC015878.2	-1.06667	1	0
ENSG00000263508	AC015908.2	-1.06667	1	0
ENSG00000266114	AC015908.4	-1.06667	1	0
ENSG00000253730	AC015909.2	-1.06667	1	0
ENSG00000267074	AC015911.3	-0.0666687	1	0
ENSG00000267349	AC015911.5	-1.06667	1	0
ENSG00000267359	AC015911.6	0.518294	1	0
ENSG00000274213	AC015912.3	-1.13378	0.609016	0.215371
ENSG00000265254	AC015917.2	-1.48171	0.972014	0.0123276
ENSG00000262884	AC015921.1	-1.06667	1	0
ENSG00000276855	AC015922.3	-0.0666687	1	0
ENSG00000267334	AC015936.1	-1.06667	1	0
ENSG00000267651	AC015961.1	-1.06667	1	0
ENSG00000267707	AC015961.2	-1.06667	1	0
ENSG00000274400	AC015967.1	-1.48171	0.802201	0.095717
ENSG00000203395	AC015969.1	-0.0666687	1	0
ENSG00000228363	AC015971.1	1.51829	0.934249	0.0295372
ENSG00000272606	AC015982.2	0.518294	1	0
ENSG00000224746	AC015987.1	-0.0666687	1	0
ENSG00000286990	AC016026.2	0.518294	1	0
ENSG00000225335	AC016027.1	1.25526	1	0
ENSG00000234913	AC016027.2	0.518294	1	0
ENSG00000235445	AC016027.3	-1.06667	1	0
ENSG00000285582	AC016042.1	-1.06667	1	0
ENSG00000246089	AC016065.1	-0.514128	1	0
ENSG00000286122	AC016074.2	2.29088	0.0817943	1.08728
ENSG00000260926	AC016134.1	-1.06667	1	0
ENSG00000267521	AC016168.1	-2.06667	0.952039	0.0213451
ENSG00000267568	AC016168.2	-2.06667	0.952039	0.0213451
ENSG00000287836	AC016168.4	-1.06667	1	0
ENSG00000262833	AC016245.1	-1.06667	1	0
ENSG00000287403	AC016245.2	-0.0666687	1	0
ENSG00000270964	AC016355.1	0.348369	1	0
ENSG00000285695	AC016383.2	-1.06667	1	0
ENSG00000227540	AC016394.1	1.10326	0.922547	0.0350117
ENSG00000272599	AC016394.2	-0.0666687	1	0
ENSG00000228527	AC016396.1	-1.06667	1	0
ENSG00000253372	AC016405.1	-1.06667	0.952039	0.0213451
ENSG00000272043	AC016405.2	0.933331	1	0
ENSG00000272384	AC016405.3	-0.651631	1	0
ENSG00000272627	AC016542.1	-1.06667	1	0
ENSG00000287581	AC016549.1	-1.06667	1	0
ENSG00000251405	AC016571.1	-0.481706	1	0
ENSG00000272057	AC016575.1	0.933331	1	0
ENSG00000286441	AC016575.2	-0.0666687	1	0
ENSG00000287367	AC016583.2	-1.06667	1	0
ENSG00000282393	AC016588.2	1.25526	1	0
ENSG00000267605	AC016590.1	-1.06667	1	0
ENSG00000267682	AC016590.2	-0.0666687	1	0
ENSG00000276846	AC016590.3	-1.06667	1	0
ENSG00000227908	AC016596.1	-0.844276	1	0
ENSG00000261329	AC016597.1	0.518294	1	0
ENSG00000273553	AC016597.2	-0.0666687	1	0
ENSG00000269600	AC016629.2	-1.06667	1	0
ENSG00000248475	AC016642.1	-1.06667	1	0
ENSG00000235635	AC016644.1	-1.06667	1	0
ENSG00000234174	AC016683.1	-0.0666687	1	0
ENSG00000259495	AC016705.2	-1.06667	1	0
ENSG00000229131	AC016710.1	-1.06667	1	0
ENSG00000273301	AC016717.2	-1.06667	1	0
ENSG00000226548	AC016722.1	-1.06667	1	0
ENSG00000228925	AC016722.2	-0.481706	1	0
ENSG00000235335	AC016723.1	-1.06667	1	0
ENSG00000270820	AC016727.1	0.456893	1	0
ENSG00000285857	AC016727.3	-0.0666687	1	0
ENSG00000224739	AC016735.1	-0.0666687	1	0
ENSG00000271151	AC016737.1	-1.06667	1	0
ENSG00000273258	AC016737.2	-1.06667	1	0
ENSG00000223947	AC016738.1	-1.06667	1	0
ENSG00000230140	AC016738.2	-2.06667	0.952039	0.0213451
ENSG00000286249	AC016743.1	-1.06667	1	0
ENSG00000272563	AC016745.2	-2.06667	0.952039	0.0213451
ENSG00000257045	AC016746.1	-1.06667	1	0
ENSG00000212978	AC016747.1	0.277286	1	0
ENSG00000273302	AC016747.3	-1.06667	1	0
ENSG00000286456	AC016769.5	-1.06667	1	0
ENSG00000270195	AC016773.1	-0.159778	1	0
ENSG00000254321	AC016813.1	-1.06667	1	0
ENSG00000285529	AC016816.1	-1.06667	1	0
ENSG00000287306	AC016821.1	-1.06667	1	0
ENSG00000226380	AC016831.1	-0.268303	1	0
ENSG00000271204	AC016831.5	-0.449526	0.82181	0.0852288
ENSG00000271522	AC016831.6	-1.06667	1	0
ENSG00000285106	AC016831.7	-0.967133	0.826735	0.0826337
ENSG00000264269	AC016866.1	-1.06667	1	0
ENSG00000233223	AC016876.1	0.97286	0.592195	0.227536
ENSG00000276384	AC016876.3	-1.06667	1	0
ENSG00000229625	AC016877.1	-1.06667	1	0
ENSG00000266036	AC016888.1	-1.06667	1	0
ENSG00000233862	AC016907.2	-0.0666687	1	0
ENSG00000232377	AC016910.1	-1.06667	1	0
ENSG00000250934	AC016924.1	-1.06667	1	0
ENSG00000230732	AC016949.1	-0.253754	1	0
ENSG00000276136	AC016957.2	-0.374791	1	0
ENSG00000224959	AC017002.1	-1.06667	1	0
ENSG00000240350	AC017002.3	-1.06667	1	0
ENSG00000285016	AC017002.6	-1.06667	1	0
ENSG00000232696	AC017006.2	-1.06667	1	0
ENSG00000286307	AC017028.1	-0.0666687	1	0
ENSG00000286415	AC017050.1	-0.0666687	1	0
ENSG00000259915	AC017071.1	-3.3886	0.323685	0.489877
ENSG00000227359	AC017074.1	-0.0666687	1	0
ENSG00000271947	AC017076.1	-2.06667	0.952039	0.0213451
ENSG00000273064	AC017083.1	-1.45899	0.272443	0.564725
ENSG00000273275	AC017083.2	-3.06667	0.533162	0.273141
ENSG00000259985	AC017100.1	1.51829	1	0
ENSG00000224376	AC017104.1	0.496268	1	0
ENSG00000233538	AC017104.3	-1.06667	1	0
ENSG00000286942	AC017104.6	0.518294	1	0
ENSG00000239775	AC017116.1	-1.06667	1	0
ENSG00000261684	AC018362.1	0.933331	0.952039	0.0213451
ENSG00000261822	AC018362.2	0.255259	1	0
ENSG00000288076	AC018398.1	-1.06667	1	0
ENSG00000256746	AC018410.1	-0.0666687	1	0
ENSG00000256897	AC018410.2	-1.06667	1	0
ENSG00000265778	AC018413.1	0.348369	1	0
ENSG00000253539	AC018442.2	-1.06667	1	0
ENSG00000286186	AC018445.5	-0.651631	1	0
ENSG00000286296	AC018445.6	-1.06667	1	0
ENSG00000241679	AC018450.1	-1.3886	0.552019	0.258046
ENSG00000229839	AC018462.1	-0.0666687	1	0
ENSG00000227186	AC018511.1	-1.06667	1	0
ENSG00000234149	AC018511.2	-2.65163	0.778239	0.108887
ENSG00000264019	AC018521.2	-1.65163	0.952039	0.0213451
ENSG00000264920	AC018521.5	0.450731	0.952039	0.0213451
ENSG00000266601	AC018521.6	-1.06667	1	0
ENSG00000266821	AC018521.7	-0.0666687	1	0
ENSG00000278330	AC018529.2	0.781328	0.952039	0.0213451
ENSG00000260465	AC018557.1	-0.00777498	1	0
ENSG00000260558	AC018557.2	0.0488085	1	0
ENSG00000287965	AC018557.3	0.518294	1	0
ENSG00000254325	AC018607.1	1.74069	0.952039	0.0213451
ENSG00000285879	AC018628.2	-1.06667	1	0
ENSG00000271344	AC018638.6	-1.06667	1	0
ENSG00000271553	AC018638.7	-1.06667	0.9617	0.0169604
ENSG00000225144	AC018643.1	-1.06667	1	0
ENSG00000273014	AC018645.3	-1.06667	1	0
ENSG00000227544	AC018647.1	-1.06667	1	0
ENSG00000271122	AC018647.2	0.8078	0.99357	0.00280134
ENSG00000287032	AC018647.3	0.255259	1	0
ENSG00000255572	AC018653.1	-1.06667	1	0
ENSG00000256967	AC018653.3	-1.06667	1	0
ENSG00000285770	AC018653.4	-2.06667	0.952039	0.0213451
ENSG00000250116	AC018682.1	-0.0666687	1	0
ENSG00000253515	AC018682.2	-1.06667	1	0
ENSG00000234929	AC018685.2	-1.06667	1	0
ENSG00000287583	AC018685.3	-0.0666687	1	0
ENSG00000273306	AC018690.1	-0.803634	1	0
ENSG00000225284	AC018693.1	-1.06667	1	0
ENSG00000269898	AC018695.2	-1.06667	1	0
ENSG00000275393	AC018695.6	1.51829	0.934249	0.0295372
ENSG00000286510	AC018695.8	-1.06667	1	0
ENSG00000287125	AC018695.9	-1.06667	1	0
ENSG00000269707	AC018730.1	-1.06667	1	0
ENSG00000233005	AC018742.1	-0.481706	1	0
ENSG00000250015	AC018752.1	-1.06667	1	0
ENSG00000285190	AC018754.1	-1.06667	1	0
ENSG00000273837	AC018755.4	-0.329703	1	0
ENSG00000286236	AC018755.5	-1.06667	1	0
ENSG00000267062	AC018761.2	-1.06667	1	0
ENSG00000267212	AC018761.3	-1.06667	1	0
ENSG00000248599	AC018781.1	-1.06667	1	0
ENSG00000286242	AC018797.3	-0.259314	1	0
ENSG00000269894	AC018809.1	-1.3886	0.952039	0.0213451
ENSG00000269982	AC018809.2	-0.329703	1	0
ENSG00000235978	AC018816.1	0.0244792	1	0
ENSG00000261173	AC018845.3	-0.329703	1	0
ENSG00000229774	AC018866.1	-1.06667	1	0
ENSG00000259250	AC018904.1	0.518294	1	0
ENSG00000259476	AC018904.2	-1.06667	1	0
ENSG00000274765	AC018926.1	-1.06667	1	0
ENSG00000276533	AC018926.2	-0.821556	0.715115	0.145624
ENSG00000277548	AC018926.3	-1.06667	1	0
ENSG00000259177	AC018946.1	-0.0666687	1	0
ENSG00000272711	AC019069.1	-0.0666687	1	0
ENSG00000214559	AC019077.1	0.518294	1	0
ENSG00000213963	AC019080.1	-1.06667	1	0
ENSG00000271996	AC019080.5	-1.06667	1	0
ENSG00000280374	AC019080.6	0.255259	1	0
ENSG00000236039	AC019117.1	-1.06667	1	0
ENSG00000236318	AC019117.2	-1.06667	1	0
ENSG00000285577	AC019127.1	-1.06667	1	0
ENSG00000273106	AC019129.2	-0.0666687	1	0
ENSG00000227033	AC019130.1	-0.0666687	1	0
ENSG00000272777	AC019131.2	-0.356175	1	0
ENSG00000287512	AC019131.3	-1.06667	1	0
ENSG00000248980	AC019163.1	-1.06667	1	0
ENSG00000269210	AC019171.1	-1.06667	1	0
ENSG00000231896	AC019185.2	-1.06667	1	0
ENSG00000234584	AC019186.1	-1.06667	1	0
ENSG00000236283	AC019197.1	-0.481706	1	0
ENSG00000229852	AC019205.1	0.111669	1	0
ENSG00000256686	AC019209.3	-1.06667	1	0
ENSG00000259182	AC019254.1	-1.06667	1	0
ENSG00000253764	AC019257.1	-0.481706	1	0
ENSG00000270988	AC019257.2	0.518294	1	0
ENSG00000260288	AC019294.2	-0.481706	1	0
ENSG00000287858	AC020550.2	-1.97356	0.190841	0.719328
ENSG00000264666	AC020558.1	-0.0666687	1	0
ENSG00000286980	AC020584.1	-1.06667	1	0
ENSG00000237133	AC020594.1	-1.06667	1	0
ENSG00000287537	AC020612.4	-1.06667	1	0
ENSG00000249474	AC020651.1	-1.06667	1	0
ENSG00000287873	AC020655.1	-1.06667	1	0
ENSG00000257764	AC020656.1	0.905317	0.951476	0.0216021
ENSG00000274979	AC020656.2	-1.3886	0.952039	0.0213451
ENSG00000259198	AC020658.2	-0.0666687	1	0
ENSG00000273855	AC020658.5	0.933331	1	0
ENSG00000174171	AC020659.1	-0.252681	1	0
ENSG00000250379	AC020659.2	-2.06667	0.952039	0.0213451
ENSG00000251161	AC020661.1	-0.0666687	1	0
ENSG00000259463	AC020661.2	-1.06667	1	0
ENSG00000259617	AC020661.3	0.255259	1	0
ENSG00000280036	AC020661.4	0.518294	1	0
ENSG00000267077	AC020663.2	-1.06667	1	0
ENSG00000275056	AC020663.3	-0.292945	1	0
ENSG00000205682	AC020741.1	-1.06667	1	0
ENSG00000228005	AC020743.1	-2.06667	0.952039	0.0213451
ENSG00000231681	AC020743.2	-2.06667	0.952039	0.0213451
ENSG00000260156	AC020763.1	-0.0666687	1	0
ENSG00000275441	AC020765.2	-0.401088	0.993702	0.00274377
ENSG00000259296	AC020892.2	-1.06667	1	0
ENSG00000249180	AC020900.1	-0.0666687	1	0
ENSG00000269303	AC020907.3	-1.06667	1	0
ENSG00000271032	AC020907.4	-2.06667	0.952039	0.0213451
ENSG00000268289	AC020908.1	-1.06667	1	0
ENSG00000269066	AC020908.3	-3.06667	0.534426	0.272113
ENSG00000268518	AC020909.2	1.25526	0.952039	0.0213451
ENSG00000268854	AC020909.3	0.933331	1	0
ENSG00000268683	AC020910.2	-1.06667	1	0
ENSG00000274104	AC020910.5	-0.0926639	1	0
ENSG00000267033	AC020911.1	0.518294	1	0
ENSG00000267275	AC020911.2	0.0264407	1	0
ENSG00000287961	AC020911.3	-0.0666687	1	0
ENSG00000284430	AC020912.1	-2.06667	0.952039	0.0213451
ENSG00000268056	AC020913.1	-2.06667	0.952039	0.0213451
ENSG00000269836	AC020913.3	-1.06667	1	0
ENSG00000268201	AC020915.1	-1.06667	1	0
ENSG00000268516	AC020915.2	0.801228	0.772223	0.112257
ENSG00000267519	AC020916.1	0.627792	0.80074	0.0965084
ENSG00000267703	AC020917.2	-0.0666687	1	0
ENSG00000277825	AC020917.3	-0.0666687	1	0
ENSG00000268729	AC020922.2	-1.06667	1	0
ENSG00000269275	AC020922.3	-1.06667	1	0
ENSG00000276831	AC020922.4	-1.06667	1	0
ENSG00000267260	AC020928.1	-0.0666687	1	0
ENSG00000267353	AC020928.2	-1.06667	1	0
ENSG00000267735	AC020934.2	-1.06667	1	0
ENSG00000259797	AC020978.1	-1.06667	1	0
ENSG00000260891	AC020978.3	-1.06667	1	0
ENSG00000262160	AC020978.5	0.155724	1	0
ENSG00000262514	AC020978.6	0.518294	1	0
ENSG00000263276	AC020978.7	0.255259	1	0
ENSG00000261338	AC021016.2	0.518294	1	0
ENSG00000273361	AC021016.3	0.518294	1	0
ENSG00000226659	AC021028.1	0.698866	1	0
ENSG00000287009	AC021037.1	-0.481706	1	0
ENSG00000177406	AC021054.1	1.51829	0.758214	0.120208
ENSG00000243818	AC021074.3	-0.0666687	1	0
ENSG00000247877	AC021086.1	-2.06667	0.952039	0.0213451
[truncated: 23,254 more rows]

## Sheet: Fig. 3c
FeatureName (Gene)	NEC stage III 1=upregated, 2=downregulated	NEC stage II 1=upregated, 2=downregulated	Enterobacter MCS 1=upregated, 2=downregulated
[truncated: 2,265 more rows]

[truncated: 40 more sheets: Fig. 3d, Fig. 3e, Fig. 3f, Fig. 3g, Fig. 4d, Fig. 4e, Fig. 5a, Fig. 5b, Fig. 5c, Fig. 5d, Fig. 5e, Fig. 5f, Fig. 5g, Fig. 6a, Fig. 6b, Fig. 6c, Fig. 6d, Fig. 6e, Supplementary Fig. 1a, Supplementary Fig. 1b …]
